# Supplementary material for: Establishment and assessment of an amplicon sequencing method targeting the 16S-ITS-23S rRNA operon for analysis of the equine gut microbiome
Source: Sci Rep. 2021 Jun 4;11:11884. doi: 10.1038/s41598-021-91425-7 (PMC8178347; doi:10.1038/s41598-021-91425-7)
Supplement: Supplementary file 2 — Supplementary Information 2. [file 41598_2021_91425_MOESM2_ESM.xlsx]

## Sheet: Table S1
Table S1. Mock community of 15 bacterial species
Species	Strain	Gram status	Genome size (Mbp)	GC content (%)	16S rRNAcopies	Expected abundance (％)
Bacillus subtilis subsp. subtilis	NBRC 13719T	Positive	4.3	43.3	10	9.76224
Bifidobacterium pseudocatenulatum	NBRC 113353	Positive	2.3	56.4	5	6.84932
Clostridium butyricum	NBRC 13949T	Positive	4.7	28.8	11	10.5653
Corynebacterium striatum	NBRC 15291T	Positive	3.1	59.1	4	3.40104
Cutibacterium acnes subsp. acnes	NBRC 107605T	Positive	2.5	60	3	3.02315
Lactobacillus delbrueckii subsp. delbrueckii	NBRC 3202T	Positive	1.9	50.1	8	9.95119
Staphylococcus epidermidis	NBRC 100911T	Positive	2.4	32.3	6	6.61313
Streptococcus mutans	NBRC 13955T	Positive	2	36.9	5	4.95985
Acinetobacter radioresistens	NBRC 102413T	Negative	3.4	41.4	6	5.19603
Bacteroides uniformis	NBRC 113350	Negative	5	46.2	4	4.53472
Enterocloster clostridioforme†	NBRC 113352	Negative	5.7	48.9	5	4.17257
Comamonas terrigena	NBRC 13299T	Negative	4.7	65	7	7.49488
Escherichia coli	NBRC 3301	Negative	4.8	50.7	7	8.26641
Parabacteroides distasonis	NBRC 113806	Negative	5.2	45	7	7.38466
Pseudomonas putida	NBRC 14164T	Negative	6.2	62.3	7	7.82554
† Formerly known as Clostridium clostridioforme

## Sheet: Table S2
Table S2. PCR primers used for four-primer PCR
Target oligo name	Sequence (5' - 3')	Target region	Reference
16S-27F	TTTCTGTTGGTGCTGATATTGCAGRGTTTGATYHTGGCTCAG	Full-length 16S rRNA gene	(19)
16S-1492R	ACTTGCCTGTCGCTCTATCTTCTACCTTGTTAYGACTT		(18)
A519F	TTTCTGTTGGTGCTGATATTGCCAGCMGCCGCGGTAA	16S-ITS-23S rRNA operon	(15)
U2428R	ACTTGCCTGTCGCTCTATCTTCCCRAMCTGTCTCACGACG
Target-specific sequences are underlined.

## Sheet: Table S3
Table S3. Detailed PCR conditions
PCR kit	PCR Target	Cycle	Stage	Temparature (°C)	Time
LongAmpTM	16S	1	Initial denaturation	94	30 sec
		5	Denaturation	94	20 sec
			Annealing	45	30 sec
			Elongation	65	1 min 15 sec
		30	Denaturation	94	20 sec
			Annealing	62	30 sec
			Elongation	65	1 min 15 sec
		1	Final Extension	65	5 min
	rrn	1	Initial denaturation	94	30 sec
		5	Denaturation	94	20 sec
			Annealing	55	30 sec
			Elongation	65	3 min 20 sec
		30	Denaturation	94	20 sec
			Annealing	62	30 sec
			Elongation	65	3 min 20 sec
		1	Final Extension	65	5 min
KAPA2GTM	16S	1	Initial denaturation	95	5 min
		5	Denaturation	95	15 sec
			Annealing	55	15 sec
			Elongation	72	30 sec
		30	Denaturation	95	15 sec
			Annealing	65	15 sec
			Elongation	72	30 sec
		1	Final Extension	72	1 min
	rrn	1	Initial denaturation	95	5 min
		5	Denaturation	95	15 sec
			Annealing	63	15 sec
			Elongation	72	2 min
		30	Denaturation	95	15 sec
			Annealing	65	15 sec
			Elongation	72	2 min
		1	Final Extension	72	3 min

## Sheet: Table S4
Table S4. Detailed information of each dataset
Sample	PCR polymerase kit	Sequence method	Original dataset					Pre-trimmed dataset				Quality-controlled dataset
			Number of reads	Mean read length	Mean read quality	DRA† accession number		Number of reads	Mean read length	Mean read quality		Number of reads	Mean read length	Mean read quality
Mock community	LongAmp	16S Amplicon	44128	1445.5	13.6	DRR258827		30000	1484.7	13.9		20000	1469.1	14.3
	LongAmp	rrn operon Amplicon	47728	3679.6	13.5	DRR258828		30000	3937.3	13.8		20000	3894.4	14.2
	KAPA2G	16S Amplicon	42653	1429.6	13.6	DRR258829		30000	1489.7	13.9		20000	1472.3	14.3
	KAPA2G	rrn operon Amplicon	45484	3579.1	13.5	DRR258830		30000	3962.6	13.8		20000	3921.9	14.2
	KAPA HiFi HotStart	MiSeq V3-V4	39487	460.7	38	DRR295026		36002	444.3	38.2		20000	444.3	NA
Horse A feces	KAPA2G	16S Amplicon	74015	1417	13.4	DRR258831		63399	1476.2	13.8		59809	1443.1	14
	KAPA2G	rrn operon Amplicon	73492	3597.9	13.3	DRR258832		58036	3982.5	13.7		54813	3922.9	13.9
	KAPA2G	Shotgun	374000	3228.9	12.5	DRR258833		NA	NA	NA		238808	4244.9	13
Horse S feces	KAPA2G	16S Amplicon	78875	1416.4	13.4	DRR258834		67008	1481.6	13.8		55048	1441.5	14
	KAPA2G	rrn operon Amplicon	67508	3513	13.3	DRR258835		51689	3966.3	13.8		37800	3925.2	13.9
	KAPA2G	Shotgun	536019	3172.3	12.5	DRR258836		NA	NA	NA		343330	4120.5	13.1
Horse L feces	KAPA2G	16S Amplicon	64768	1414.2	13.4	DRR258837		55242	1478.4	13.8		52099	1456.4	14.1
	KAPA2G	rrn operon Amplicon	63149	3439.5	13.2	DRR258838		46172	3989.8	13.8		42361	3933.9	14
	KAPA2G	Shotgun	1725957	2386.9	12.8	DRR258839		NA	NA	NA		866417	3932.6	13.3
† DRA, DNA Data Bank of Japan (DDBJ) Sequence Read Archive

## Sheet: Table S5
Table S5. Detailed information of long-read sequences for detecting the unlinked rRNA gene
Horse	Sequence id	Read orientation	Sequence length	16S start	16S end	16S length	Distance from 16S-end to seq-end	23S start	23S end	23S length	ITS length	Contained rRNA gene	Status of rRNA gene	Read mapping in KMA software with ncbi 202006 DB	Taxonomic assignment in CCMetagen software
A	080f061a-9b4e-4b76-a7f9-4bdc0ed80bf4	+	5980	2015	3514	1500	2466	3996	5980	1985	481	Both	Linked	1123282|NZ_FQXV01000034.1 Sporobacter termitidis DSM 10068	Ruminococcaceae
A	0c76456a-e110-4b5d-8ebc-334ad0cf034c	+	6958	3728	5249	1522	1709	5537	6946	1410	287	Both	Linked	1335|NZ_UHHR01000001.1 Streptococcus equinus	Streptococcaceae
A	0e85af3e-9ad4-4d6a-a1fd-34116931a93c	+	5860	1209	2704	1496	3156	2984	5817	2834	279	Both	Linked	1335|NZ_LR134292.1 Streptococcus equinus	Streptococcus
A	15b459d3-254c-4a9a-868d-df9e4d9bbec3	-	3057	3054	2068	987	2067	1327	4	1324	740	Both	Linked	2211183|NZ_QIML01000056.1 Evtepia gabavorous	unk_f
A	16758439-1639-40a0-814e-843d4c2373de	-	7659	7060	5545	1516	5544	5242	2366	2877	302	Both	Linked	1423740|NZ_AZFH01000028.1 Lactobacillus equi DSM 15833 = JCM 10991	Ligilactobacillus
A	16a72c16-69b7-45a1-960e-cb44667e69ea	-	6438	6101	4598	1504	4597	4394	1533	2862	203	Both	Linked	1267|NZ_UAUL01000012.1 Clostridium ventriculi	Clostridiaceae
A	189d7d48-013b-44e7-bafe-a07a33dfbfd0	-	10566	6105	4569	1537	4568	4168	1288	2881	400	Both	Linked	1423740|NZ_AZFH01000028.1 Lactobacillus equi DSM 15833 = JCM 10991	Lactobacillaceae
A	1b344fb4-786c-48ed-9b55-0729738c743c	+	3620	20	1334	1315	2286	1834	3620	1787	499	Both	Linked	1265|NZ_FNWV01000032.1 Ruminococcus flavefaciens	Ruminococcaceae
A	1b47154a-3f88-4ae9-ad50-f4f9fb4a3eb7	-	7137	5726	4179	1548	4178	3882	1003	2880	296	Both	Linked	1624|NZ_CP020858.1 Lactobacillus salivarius	Lactobacillales
A	1bd1926c-de9a-4210-b741-dc3ca1dc8ce8	-	4051	4051	2782	1270	2781	2517	2	2516	264	Both	Linked	1123282|NZ_FQXV01000034.1 Sporobacter termitidis DSM 10068	Ruminococcaceae
A	22eb24f6-ab8c-4935-9581-c65b2a9d1afa	+	8021	161	1665	1505	6356	5566	8018	2453	3900	Both	Unlinked	642492|NC_015275.1 Cellulosilyticum lentocellum DSM 5427	Clostridiales
A	23ee2f30-c6c5-47e8-bf39-83cef5db710a	-	3455	3454	2598	857	2597	1798	1	1798	799	Both	Linked	1123282|NZ_FQXV01000034.1 Sporobacter termitidis DSM 10068	Ruminococcaceae
A	240ec09c-bc71-4983-a257-a9b7984a703d	-	5933	4738	3215	1524	3214	2941	57	2885	273	Both	Linked	1335|NZ_LR134292.1 Streptococcus equinus	Streptococcus
A	24566a69-0082-4e54-8a22-a9f57089ded8	-	5632	4394	2828	1567	2827	2420	1	2420	407	Both	Linked	1423740|NZ_AZFH01000028.1 Lactobacillus equi DSM 15833 = JCM 10991	Ligilactobacillus
A	24668e82-36a7-4c9d-b789-cdb5ffb82c28	-	3993	3912	2445	1468	2444	1968	10	1959	476	Both	Linked	1336236|NZ_JAEF01000027.1 Ruminococcus flavefaciens ATCC 19208	Ruminococcaceae
A	25d00648-2d0f-4500-83a2-25b2101f6070	+	17617	5980	7518	1539	10099	7728	10622	2895	209	Both	Linked	76853|NZ_CP014609.1 Solibacillus silvestris	Bacillales
A	2acbfbe0-5cff-484f-a464-4cfabc0e5cc3	+	7272	4192	5712	1521	1560	6010	7272	1263	297	Both	Linked	1392007|NZ_AWWH01000162.1 Lactobacillus equi DPC 6820	Lactobacillaceae
A	2fada278-a216-4c5a-9b14-17b2da6ef236	-	5210	5055	3555	1501	3554	3019	158	2862	535	Both	Linked	418240|NZ_WWUZ01000005.1 Blautia wexlerae	Lachnospiraceae
A	30413dc5-11ce-40ef-b1bb-916a8642a1cf	-	6908	2849	1384	1466	1383	1189	8	1182	194	Both	Linked	1392007|NZ_AWWH01000162.1 Lactobacillus equi DPC 6820	Ligilactobacillus
A	32dfbc29-04bf-46f0-9538-992b351a311e	-	7543	3929	2430	1500	2429	2140	14	2127	289	Both	Linked	1335|NZ_LR134292.1 Streptococcus equinus	Streptococcaceae
A	34091fc1-e6fe-4c91-b6c3-f3dcf9745905	-	5092	3399	1903	1497	1902	1422	2	1421	480	Both	Linked	91353|NZ_QMAK01000060.1 Campylobacter hyointestinalis subsp. lawsonii	Proteobacteria
A	34ae5d4d-0b20-4c38-8513-c3b9fcb64e70	+	6775	1176	2685	1510	4090	2974	5850	2877	288	Both	Linked	1335|NZ_UHFK01000005.1 Streptococcus equinus	Streptococcaceae
A	3e5220c5-2cde-4012-b917-d63904177178	+	3304	11	738	728	2566	1331	3297	1967	592	Both	Linked	1123282|NZ_FQXV01000034.1 Sporobacter termitidis DSM 10068	Ruminococcaceae
A	3ea44e46-1003-4665-b009-f9221ae6fce8	-	3396	3396	2400	997	2399	2108	8	2101	291	Both	Linked	1123282|NZ_FQXV01000034.1 Sporobacter termitidis DSM 10068	Ruminococcaceae
A	400b0d4a-9c18-467f-8ac6-06d776580014	-	1856	1856	1385	472	1384	846	11	836	538	Both	Linked	626940|NZ_CABKPS010000008.1 Phascolarctobacterium succinatutens	Acidaminococcaceae
A	4cc30e8c-4799-46c0-8c2e-b165457fcec3	+	2693	70	1528	1459	1165	1715	2692	978	186	Both	Linked	1121315|NZ_AUUB01000009.1 Terrisporobacter glycolicus ATCC 14880 = DSM 1288	Peptostreptococcaceae
A	4d42c226-bb38-4fa8-b276-9bb4d3f9607d	-	3304	3001	1508	1494	1507	1210	8	1203	297	Both	Linked	1123282|NZ_FQXV01000034.1 Sporobacter termitidis DSM 10068	Ruminococcaceae
A	4e3ce85b-983f-4415-ba40-2b8d7a0f5cf2	-	9325	7360	5811	1550	5810	5491	2571	2921	319	Both	Linked	1002809|NC_018065.1 Solibacillus silvestris StLB046	Bacillales
A	4fef1029-40ec-4e65-a43f-a694e2c5b656	+	4650	1	1250	1250	3400	1718	4531	2814	467	Both	Linked	1384066|NZ_JAGT01000001.1 Ruminococcus flavefaciens AE3010	Ruminococcaceae
A	51307501-94e9-44ec-b449-36bfd0285899	+	2642	1	823	823	1819	1414	2636	1223	590	Both	Linked	1150298|NZ_JAAIUA010000068.1 Fusicatenibacter saccharivorans	Lachnospiraceae
A	52cb7897-c885-44ad-bab6-bf5a9f23b1c4	+	4913	669	2217	1549	2696	2617	4902	2286	399	Both	Linked	1423740|NZ_AZFH01000028.1 Lactobacillus equi DSM 15833 = JCM 10991	Ligilactobacillus
A	55626a03-c029-42fe-9d4d-2f03af4644e5	+	6749	2703	4236	1534	2513	4511	6745	2235	274	Both	Linked	1335|NZ_JNLO01000001.1 Streptococcus equinus	Streptococcus
A	5b44c94e-0b29-4727-abac-0eb061015303	+	9478	1081	2621	1541	6857	2925	5833	2909	303	Both	Linked	1423740|NZ_AZFH01000028.1 Lactobacillus equi DSM 15833 = JCM 10991	Lactobacillaceae
A	5cf8abba-5429-40f1-a57c-74c467d698da	-	4668	4542	3033	1510	3032	2600	1	2600	432	Both	Linked	1123282|NZ_FQXV01000034.1 Sporobacter termitidis DSM 10068	Ruminococcaceae
A	660e3b58-2137-4922-9df7-4a39decdf766	-	2403	2397	1471	927	1470	953	18	936	517	Both	Linked	294671|NZ_FOTL01000013.1 Methanobrevibacter olleyae	Methanobacteriaceae
A	6878c235-cb84-4035-b6b1-32e637f26882	-	6779	5422	3884	1539	3883	3683	795	2889	200	Both	Linked	2086577|NZ_LT985980.1 Lysinibacillus timonensis	Bacillales
A	69087ba2-0be1-4c7c-8380-6fb4f6b0f3c2	-	10770	10765	9992	774	9991	9695	6816	2880	296	Both	Linked	1423740|NZ_AZFH01000028.1 Lactobacillus equi DSM 15833 = JCM 10991	Ligilactobacillus
A	6ba8da9b-5128-4258-9449-7114037685dd	+	8963	2038	3532	1495	5431	3740	6612	2873	207	Both	Linked	1267|NZ_UAUL01000004.1 Clostridium ventriculi	Clostridiaceae
A	703efda0-5a29-4020-96a4-72b3c98651cb	+	8373	2845	4345	1501	4028	4622	7472	2851	276	Both	Linked	1335|NZ_UHHR01000001.1 Streptococcus equinus	Streptococcaceae
A	71924bff-900d-4088-b2d8-2b258dac05e1	-	3308	2883	1389	1495	1388	1148	1	1148	240	Both	Linked	1123263|NZ_AUKY01000146.1 Solobacterium moorei DSM 22971	Erysipelotrichaceae
A	739d2369-3c7f-4fc1-8afa-8eb8fa42447c	-	5115	5112	4292	821	4291	3601	743	2859	690	Both	Linked	2358141|NZ_BHVZ01000014.1 Anaerotignum faecicola	Clostridiales
A	745fccc6-68be-4937-842e-ab5eb8b8ac09	+	2965	12	1432	1421	1533	1999	2964	966	566	Both	Linked	1712665|NZ_PDYG01000071.1 Agathobacter ruminis	Lachnospiraceae
A	7adc182f-b8e7-4964-888c-3c670164ac80	+	5156	181	1663	1483	3493	2020	4962	2943	356	Both	Linked	242230|NZ_QICC01000173.1 Eggerthella sinensis	Eggerthellaceae
A	7b53efe0-dd08-45b0-9f8f-c1f429b549e2	-	5047	5024	3713	1312	3712	3160	306	2855	552	Both	Linked	1527|NZ_OAOG01000091.1 Anaerocolumna aminovalerica	Lachnospiraceae
A	7be07f7a-5d8b-474d-afd2-5ec6207f4acb	-	3918	3182	1639	1544	1638	1227	15	1213	411	Both	Linked	1423740|NZ_AZFH01000028.1 Lactobacillus equi DSM 15833 = JCM 10991	Lactobacillaceae
A	7d649e61-c6ee-4648-8c6a-0ab06b4ef234	-	8802	8797	8244	554	8243	7826	4942	2885	417	Both	Linked	1423740|NZ_BAMI01000098.1 Lactobacillus equi DSM 15833 = JCM 10991	Lactobacillaceae
A	7f44bd0a-705c-45d3-be2d-202cc4f8d288	-	9291	7539	6015	1525	6014	5737	2878	2860	277	Both	Linked	1335|NZ_LR134292.1 Streptococcus equinus	Streptococcus
A	8112c662-7c60-46c5-89ea-e56c30515ced	+	14624	10256	11720	1465	2904	11998	14624	2627	277	Both	Linked	1335|NZ_UHHR01000001.1 Streptococcus equinus	Streptococcaceae
A	8503a9de-b26e-4a9e-9f46-c4218e5778c5	-	2609	2608	1218	1391	1217	949	5	945	268	Both	Linked	1335|NZ_FMTH01000010.1 Streptococcus equinus	Streptococcaceae
A	8a578a09-2cf7-4085-9772-6be6bf8ec359	+	9740	2	740	739	9000	1018	3850	2833	277	Both	Linked	1335|NZ_LR134292.1 Streptococcus equinus	Streptococcus
A	8a6f46e8-dbc9-4868-9b3a-8aa7593fdcd2	+	4815	2	1033	1032	3782	1237	4150	2914	203	Both	Linked	1423740|NZ_AZFH01000028.1 Lactobacillus equi DSM 15833 = JCM 10991	Lactobacillaceae
A	8bc97075-3eb1-4cb9-a552-6a21975375e9	+	7376	1991	3489	1499	3887	4095	6949	2855	605	Both	Linked	39491|NZ_CYYW01000030.1 [Eubacterium] rectale	Clostridiales
A	8d2e38ac-ffdb-401f-bc1c-1b0dad18955a	-	3644	3642	2503	1140	2502	1883	7	1877	619	Both	Linked	1123282|NZ_FQXV01000034.1 Sporobacter termitidis DSM 10068	Ruminococcaceae
A	8e74fa94-d63c-41b3-9e7b-b9166891efb3	-	5077	5076	4358	719	4357	4074	1216	2859	283	Both	Linked	1335|NZ_UHFK01000005.1 Streptococcus equinus	Streptococcaceae
A	90ea5766-c505-422e-bc58-e3d92e38882c	-	11619	11616	11202	415	11201	10936	8045	2892	265	Both	Linked	1335|NZ_UHHR01000001.1 Streptococcus equinus	Firmicutes
A	957dc5c6-8628-4314-8648-76ab2d1f8150	-	13579	4832	3294	1539	3293	3095	212	2884	198	Both	Linked	1423740|NZ_AZFH01000028.1 Lactobacillus equi DSM 15833 = JCM 10991	Ligilactobacillus
A	99700353-21b3-439c-9f6f-a532d929392f	-	4622	4620	3525	1096	3524	3052	213	2840	472	Both	Linked	1122142|NZ_FNPG01000002.1 Lachnobacterium bovis DSM 14045	Lachnospiraceae
A	9b5b3e93-009f-4796-baee-8f260a0b02dd	+	2899	3	1341	1339	1558	1765	2895	1131	423	Both	Linked	1123282|NZ_FQXV01000034.1 Sporobacter termitidis DSM 10068	Ruminococcaceae
A	9c36a886-ee40-421f-8115-620bc7b16fbf	-	2809	2786	2069	718	2068	1870	2	1869	198	Both	Linked	1267|NZ_UAUL01000006.1 Clostridium ventriculi	Clostridiaceae
A	9cfd48d6-1be8-4f1e-b72a-fef9e5495205	+	3939	863	2337	1475	1602	NA	NA	NA	NA	16S	Unlinked	1527|NZ_OAOG01000091.1 Anaerocolumna aminovalerica	Lachnospiraceae
A	9e481158-c87e-4150-b1e2-bd274dd8b411	-	10065	5382	3870	1513	3869	3402	523	2880	467	Both	Linked	76853|NZ_CP014609.1 Solibacillus silvestris	Planococcaceae
A	a2047d6d-0f96-459d-836f-77a5b839e3af	-	5284	5253	3798	1456	3797	3580	703	2878	217	Both	Linked	1423755|NZ_AZGD01000007.1 Lactobacillus hayakitensis DSM 18933 = JCM 14209	Lactobacillaceae
A	a21944b2-3c2a-4063-b1e1-7feabe6f0325	-	8625	4997	3536	1462	3535	3259	528	2732	276	Both	Linked	1335|NZ_UHHR01000001.1 Streptococcus equinus	Streptococcus
A	a55e1399-a21e-4bd3-a4c4-d48621fecf18	+	13208	1447	2980	1534	10228	3254	6105	2852	273	Both	Linked	1335|NZ_LR134292.1 Streptococcus equinus	Streptococcus
A	ad8e1508-1319-4fe3-ac52-20c3bba29a54	-	8182	7649	6109	1541	6108	5549	2708	2842	559	Both	Linked	2211183|NZ_QIML01000017.1 Evtepia gabavorous	Clostridiales
A	af0eed17-c824-494e-ac85-df0223551585	-	4569	4569	3961	609	3960	3550	643	2908	410	Both	Linked	1423740|NZ_BAMI01000098.1 Lactobacillus equi DSM 15833 = JCM 10991	Lactobacillaceae
A	b2e773fb-8d98-4ad9-a0a4-9e4f93aad4e2	-	7666	3877	2340	1538	2339	1632	1	1632	707	Both	Linked	28090|NZ_CP046296.1 Acinetobacter lwoffii	Moraxellaceae
A	b43f0977-0c2c-49b7-803c-7bfc370d77f5	-	8992	7171	5664	1508	5663	5114	2259	2856	549	Both	Linked	185007|NZ_CP043028.1 Pseudobutyrivibrio xylanivorans	Firmicutes
A	b6729155-e072-490e-8859-bbefdcf0798e	+	3383	434	1992	1559	1391	2283	3377	1095	290	Both	Linked	1335|NZ_UHFK01000003.1 Streptococcus equinus	Streptococcaceae
A	b7827fa8-f26f-48ff-9c69-6eb4a291d1d5	-	10986	8199	6705	1495	6704	6054	3183	2872	650	Both	Linked	45851|NZ_CABKNR010000021.1 Butyrivibrio crossotus	Lachnospiraceae
A	b83c82ae-2bde-4b25-8902-71feb355c7c1	-	3350	3349	2213	1137	2212	1580	6	1575	632	Both	Linked	411469|NZ_ACEP01000116.1 Anaerobutyricum hallii DSM 3353	Lachnospiraceae
A	bc8274fc-20c8-4146-980e-b7f6b7f54cfe	+	7854	1311	2837	1527	5017	3298	6150	2853	460	Both	Linked	253257|NZ_OAOF01000074.1 Lacrimispora amygdalina	Lachnospiraceae
A	c48203f8-a86d-4486-8daa-0059685cfd47	+	2654	2	930	929	1724	1216	2653	1438	285	Both	Linked	1280704|NZ_ATWZ01000001.1 Streptococcus equinus SN033	Streptococcaceae
A	c9772542-b4bb-496c-9711-39d461a5097a	+	8899	2	1223	1222	7676	1507	4353	2847	283	Both	Linked	1335|NZ_FNKE01000006.1 Streptococcus equinus	Streptococcaceae
A	c97d9f39-e130-40bf-b640-9860e647dc2a	+	6103	1989	3539	1551	2564	3818	6101	2284	278	Both	Linked	1335|NZ_LR134292.1 Streptococcus equinus	Streptococcaceae
A	cba0510f-55bb-4a2e-ac4d-d047999b5051	+	7128	2167	3662	1496	3466	4281	7117	2837	618	Both	Linked	1469948|NZ_SLUO01000033.1 Kineothrix alysoides	Lachnospiraceae
A	ce070f84-28db-474b-8a26-07bf423591a6	+	3301	7	1180	1174	2121	1789	3286	1498	608	Both	Linked	88431|NZ_CABHNM010000003.1 Dorea longicatena	Lachnospiraceae
A	d1d53d5d-7ffa-4b02-8ed7-99ca7ad49778	-	4228	4047	2504	1544	2503	2290	4	2287	213	Both	Linked	1423740|NZ_AZFH01000028.1 Lactobacillus equi DSM 15833 = JCM 10991	Lactobacillaceae
A	d2a51adb-fdb9-4e54-adaa-e17f5c472146	-	7390	7358	5875	1484	5874	5602	2774	2829	272	Both	Linked	1335|NZ_UHHR01000001.1 Streptococcus equinus	Streptococcus
A	d3a92fcb-6f73-45c4-a25a-b2b004c83f2e	+	5160	7	1291	1285	3869	1577	4451	2875	285	Both	Linked	1335|NZ_UHHR01000001.1 Streptococcus equinus	Streptococcus
A	d6f9f6b5-a888-46a0-acc0-5db76eee5726	+	12042	2555	4094	1540	7948	4365	7262	2898	270	Both	Linked	1335|NZ_LR134292.1 Streptococcus equinus	Streptococcaceae
A	d730a872-b947-48b9-ac90-a0463a5f0c1c	-	4845	4843	4191	653	4190	3921	1053	2869	269	Both	Linked	1335|NZ_LR134292.1 Streptococcus equinus	Streptococcaceae
A	da2728cb-d08d-4b5b-922f-baea7395e325	+	3155	1	744	744	2411	1069	3154	2086	324	Both	Linked	1505|NZ_CENA01000012.1 Paeniclostridium sordellii	Peptostreptococcaceae
A	dd6fae21-811c-4372-a986-00795113e8b1	+	8835	1125	2647	1523	6188	3213	6051	2839	565	Both	Linked	39491|NZ_JAAISH010000002.1 [Eubacterium] rectale	Clostridia
A	e354c68a-c9ae-43e6-a38e-40f072580442	-	5489	3407	1894	1514	1893	1618	23	1596	275	Both	Linked	1335|NZ_UHFK01000005.1 Streptococcus equinus	Streptococcaceae
A	e4da424b-9ed1-41d9-8e62-a6f40f5a1522	+	6210	207	1724	1518	4486	2245	5082	2838	520	Both	Linked	411469|NZ_ACEP01000116.1 Anaerobutyricum hallii DSM 3353	Lachnospiraceae
A	e86c9052-a5e9-4cbc-8454-59f73311f6f3	-	5009	4825	3320	1506	3319	2742	18	2725	577	Both	Linked	360807|NZ_QRTF01000097.1 Roseburia inulinivorans	Lachnospiraceae
A	e954881a-e595-413e-92d0-39cad1f2c54a	+	6725	2561	4086	1526	2639	4876	6725	1850	789	Both	Linked	29361|NZ_CABHNU010000041.1 Tyzzerella nexilis	Lachnospiraceae
A	ed47190b-3e16-4d02-a7e5-b0512977de23	-	9787	8043	6512	1532	6511	6230	3380	2851	281	Both	Linked	1335|NZ_UHHR01000001.1 Streptococcus equinus	Streptococcaceae
A	ee41c2cd-80b4-4aea-bf30-91a91483c0ca	-	5505	5505	4255	1251	4254	3756	939	2818	498	Both	Linked	1123282|NZ_FQXV01000034.1 Sporobacter termitidis DSM 10068	Ruminococcaceae
A	ee99bca3-a612-42d1-bf5f-41829b6b68a2	-	7092	6138	4604	1535	4603	4193	1360	2834	410	Both	Linked	1423740|NZ_BAMI01000098.1 Lactobacillus equi DSM 15833 = JCM 10991	Lactobacillaceae
A	f1c99896-301d-4e5c-86e7-98c3a4fd768b	-	5710	5710	4959	752	4958	4682	1801	2882	276	Both	Linked	1335|NZ_UHFK01000005.1 Streptococcus equinus	Streptococcaceae
A	f37dbb94-e4fa-417b-8717-aaabcfffa15c	+	5652	1774	3304	1531	2348	3769	5652	1884	464	Both	Linked	411469|NZ_ACEP01000116.1 Anaerobutyricum hallii DSM 3353	Lachnospiraceae
A	f38789c9-f860-47c4-bfbb-80de640041be	+	7323	2817	4380	1564	2943	4660	7318	2659	279	Both	Linked	1335|NZ_LR134292.1 Streptococcus equinus	Streptococcaceae
A	f907d89d-35d8-4278-8be5-4fe34964b7b6	-	2881	2879	2015	865	2014	1202	7	1196	812	Both	Linked	1073375|NZ_KI669418.1 [Ruminococcus] gnavus CC55_001C	Lachnospiraceae
A	ffa8eaf7-a409-418a-9aa3-32a544cc5e4e	-	7228	5314	3791	1524	3790	3508	644	2865	282	Both	Linked	1335|NZ_UHHR01000001.1 Streptococcus equinus	Streptococcus
L	0059473b-283e-4966-b226-b9c5886baaa4	-	13380	9849	8317	1533	8316	8034	5153	2882	282	Both	Linked	1335|NZ_LR134292.1 Streptococcus equinus	Streptococcus
L	00fea8bc-d374-40de-9d83-68b882dc924c	-	5094	3624	2094	1531	2093	1823	1	1823	270	Both	Linked	1335|NZ_UHHR01000001.1 Streptococcus equinus	Streptococcus
L	010f215a-137d-425f-9eb0-2008bc57ce40	-	3801	3794	2402	1393	2401	2119	13	2107	282	Both	Linked	1335|NZ_UHHR01000001.1 Streptococcus equinus	Streptococcus
L	014b5047-dae5-43a3-b5a0-7866e0f6a8f8	+	6957	902	2413	1512	4544	3082	5954	2873	668	Both	Linked	1150298|NZ_JAAINT010000007.1 Fusicatenibacter saccharivorans	Firmicutes
L	0164f71d-58c2-46fc-a39c-a2775102772d	+	4661	86	1617	1532	3044	1898	4643	2746	280	Both	Linked	1335|NZ_UHHR01000001.1 Streptococcus equinus	Streptococcaceae
L	01a7108e-7b54-492c-9360-024718129dfc	+	4484	641	2177	1537	2307	2456	4483	2028	278	Both	Linked	1335|NZ_LR134292.1 Streptococcus equinus	Streptococcus
L	01dd5a47-bd4b-4d60-bcc0-33f696234be4	-	2120	2119	1562	558	1561	1289	2	1288	272	Both	Linked	1335|NZ_UHHR01000001.1 Streptococcus equinus	Streptococcaceae
L	01ecaee8-50cc-4264-be55-f343578ef922	+	15939	2	880	879	15059	1177	4065	2889	296	Both	Linked	1423740|NZ_AZFH01000028.1 Lactobacillus equi DSM 15833 = JCM 10991	Lactobacillaceae
L	0200748f-a49f-41d6-8d68-4bfe2fb4ca58	+	2033	1	441	441	1592	818	2020	1203	376	Both	Linked	888727|NZ_JATQ01000007.1 Eubacterium sulci ATCC 35585	Clostridiales
L	02d1ff10-de4a-454c-88d1-e7bc24cc4498	-	16634	6195	4689	1507	4688	4402	1558	2845	286	Both	Linked	1335|NZ_CP046629.1 Streptococcus equinus	Streptococcaceae
L	0319d3d3-e694-4e95-a37f-7f476afa2221	+	12556	887	2414	1528	10142	2695	5570	2876	280	Both	Linked	1335|NZ_UHHR01000001.1 Streptococcus equinus	Streptococcus
L	039d961a-b9e2-424f-9592-8040f4580f7d	+	7576	3253	4747	1495	2829	5245	7573	2329	497	Both	Linked	1336236|NZ_JAEF01000027.1 Ruminococcus flavefaciens ATCC 19208	Ruminococcaceae
L	04622496-f41e-436a-a08d-360e3394ff7d	-	11033	6231	4710	1522	4709	4436	1588	2849	273	Both	Linked	1335|NZ_UHHR01000001.1 Streptococcus equinus	Streptococcus
L	04ec2b18-ec9b-48a6-88db-50d191d444b7	-	4357	4357	3069	1289	3068	2792	4	2789	276	Both	Linked	1335|NZ_UHHR01000001.1 Streptococcus equinus	Streptococcus
L	04ede195-de58-4e80-8c7d-5f443f43014f	+	7838	3829	5352	1524	2486	5630	7838	2209	277	Both	Linked	1335|NZ_UHFK01000005.1 Streptococcus equinus	Streptococcaceae
L	0512b8c1-1cdb-427c-81f5-0c55ec694b46	-	22829	17454	15914	1541	15913	15636	12739	2898	277	Both	Linked	1335|NZ_UHHR01000001.1 Streptococcus equinus	Streptococcaceae
L	06002690-b984-435e-9f34-63a0177459f8	-	5325	4267	2739	1529	2738	2465	2	2464	273	Both	Linked	1335|NZ_LR134292.1 Streptococcus equinus	Streptococcaceae
L	0616f16a-af2d-481a-8c12-bd8b1eac372a	+	5913	19	1302	1284	4611	1710	4581	2872	407	Both	Linked	1121114|NZ_AUUC01000073.1 Blautia producta ATCC 27340 = DSM 2950	Lachnospiraceae
L	066eb9b3-df3d-40a3-8914-9de5143d6822	-	16422	16422	15273	1150	15272	14982	12104	2879	290	Both	Linked	1335|NZ_UHHR01000001.1 Streptococcus equinus	Streptococcaceae
L	068e855a-6635-47a0-9d8b-d22df753c59a	-	5648	5648	4504	1145	4503	4073	1248	2826	430	Both	Linked	39491|NZ_JAAISE010000123.1 [Eubacterium] rectale	Lachnospiraceae
L	073b4fea-da81-4a76-a10c-77287b962025	+	2116	1	724	724	1392	1000	2114	1115	275	Both	Linked	1335|NZ_LR134292.1 Streptococcus equinus	Streptococcaceae
L	076a39c2-2f41-4c11-b6c5-69d953ece3e4	-	8586	5363	3925	1439	3924	3398	487	2912	526	Both	Linked	634498|NC_013790.1 Methanobrevibacter ruminantium M1	Methanobacteriales
L	08641c52-2806-47c4-bc2b-cf13af8d3886	-	4569	3565	2031	1535	2030	1751	2	1750	279	Both	Linked	1335|NZ_UHFK01000005.1 Streptococcus equinus	Streptococcaceae
L	08b3cb4b-fdfe-4d8e-9cd4-85660bef3dcd	+	4572	1	1180	1180	3392	1654	4489	2836	473	Both	Linked	40520|NZ_CYZA01000007.1 Blautia obeum	Lachnospiraceae
L	092daec3-fec7-44c4-acdc-f6d9e9968b55	-	3754	3754	3191	564	3190	2628	2	2627	562	Both	Linked	39491|NZ_JAAISB010000109.1 [Eubacterium] rectale	Lachnospiraceae
L	0a4a86d3-bcaa-4284-93ee-cca3551f2466	-	2157	2140	1635	506	1634	1355	2	1354	279	Both	Linked	1123282|NZ_FQXV01000034.1 Sporobacter termitidis DSM 10068	Ruminococcaceae
L	0b1598ce-9cc7-4f4f-977b-e511cbf8440b	-	5371	5360	4691	670	4690	4404	1551	2854	286	Both	Linked	1335|NZ_UHHR01000001.1 Streptococcus equinus	Streptococcaceae
L	0b2eb3f1-4618-4fde-b96b-deef9002e8fa	+	4376	23	1453	1431	2923	1914	4375	2462	460	Both	Linked	28051|NZ_FNUL01000035.1 Lachnospira multipara	Lachnospiraceae
L	0b76046e-c7e6-4d8d-b9d7-42eb3f60e51c	+	4578	893	2333	1441	2245	2863	4574	1712	529	Both	Linked	294671|NZ_FOTL01000013.1 Methanobrevibacter olleyae	Methanobacteriales
L	0b949843-fb2c-4b65-99fd-583dc26bb82f	-	4782	4782	4041	742	4040	3756	849	2908	284	Both	Linked	1335|NZ_UHHR01000001.1 Streptococcus equinus	Streptococcaceae
L	0bc43598-0318-48c3-a5c6-db4262742a34	-	4130	3267	1696	1572	1695	1293	1	1293	402	Both	Linked	227942|NZ_CP045729.1 Lactobacillus gastricus	Lactobacillales
L	0cff253d-4a06-4419-ae1b-704aad888420	-	7485	3132	1616	1517	1615	1340	3	1338	275	Both	Linked	1335|NZ_UHFK01000005.1 Streptococcus equinus	Streptococcus
L	0d9b5505-395b-4bdc-bc09-2b5a09f8833f	-	1967	1966	1121	846	1120	886	11	876	234	Both	Linked	1265|NZ_FPIP01000015.1 Ruminococcus flavefaciens	Ruminococcaceae
L	0db23298-33a3-4f98-8aae-6ac8dfb3442e	-	7207	6802	5286	1517	5285	5010	2243	2768	275	Both	Linked	1335|NZ_UHFK01000005.1 Streptococcus equinus	Streptococcaceae
L	0dbf22fd-b177-43d9-9b88-dbc3fa539b52	-	5118	4007	2453	1555	2452	2160	7	2154	292	Both	Linked	1335|NZ_UHHR01000001.1 Streptococcus equinus	Streptococcaceae
L	0e610f8c-81dc-4b24-80fd-b8f808c2c117	+	11560	5397	6971	1575	4589	7261	10125	2865	289	Both	Linked	1335|NZ_UHHR01000001.1 Streptococcus equinus	Streptococcaceae
L	0e94aeba-ac95-4253-b8e4-757eb8a13d41	+	4074	941	2407	1467	1667	2634	4056	1423	226	Both	Linked	1265|NZ_FPIP01000015.1 Ruminococcus flavefaciens	Ruminococcaceae
L	0ea53c48-aca8-41ea-9bdf-494b887683a6	-	5653	5652	4763	890	4762	4550	1755	2796	212	Both	Linked	1265|NZ_FPJT01000040.1 Ruminococcus flavefaciens	Ruminococcaceae
L	0f1c03e8-b72d-4404-8120-9b9c3e3fd072	-	8701	8701	7307	1395	7306	6987	4157	2831	319	Both	Linked	1561|NZ_CABIYB010000002.1 Clostridium baratii	Clostridiales
L	0f6dbd59-9123-4852-ab00-16d6d7a5896e	-	15036	3370	1823	1548	1822	1544	8	1537	278	Both	Linked	1335|NZ_UHFK01000005.1 Streptococcus equinus	Streptococcus
L	0f6dbd59-9123-4852-ab00-16d6d7a5896e	-	15036	11001	9489	1513	9488	9212	6396	2817	276	Both	Linked	1335|NZ_UHFK01000005.1 Streptococcus equinus	Streptococcus
L	0f9e84f0-55b9-43be-99a5-4ef7ffb57562	-	10615	5490	3958	1533	3957	3679	826	2854	278	Both	Linked	1335|NZ_UHHR01000001.1 Streptococcus equinus	Streptococcus
L	0fb2227b-2af3-43ea-a133-564c705573af	-	5739	5737	5167	571	5166	4886	1997	2890	280	Both	Linked	1335|NZ_LR134292.1 Streptococcus equinus	Streptococcaceae
L	10ba2d32-6417-421b-81e7-c66e0fa40cb0	-	5470	4008	2487	1522	2486	2204	6	2199	282	Both	Linked	1335|NZ_UHFK01000005.1 Streptococcus equinus	Streptococcaceae
L	11a7e6cc-bcf5-44f0-adff-f49910260ba6	+	8529	791	2313	1523	6216	2586	5475	2890	272	Both	Linked	1335|NZ_UHHR01000001.1 Streptococcus equinus	Streptococcaceae
L	11b5b205-86b4-4c34-86d6-1f092461fce3	+	12274	1413	2875	1463	9399	3152	5828	2677	276	Both	Linked	1335|NZ_UHFK01000005.1 Streptococcus equinus	Streptococcaceae
L	11ca183a-d2c8-48ce-acd9-5ff34615a944	+	7475	2083	3605	1523	3870	4211	7068	2858	605	Both	Linked	642492|NC_015275.1 Cellulosilyticum lentocellum DSM 5427	Clostridiales
L	11f20c0b-d1be-4f94-bd50-024859eaee44	+	5391	2	1035	1034	4356	1609	4416	2808	573	Both	Linked	2211183|NZ_QIML01000017.1 Evtepia gabavorous	Clostridiales
L	124450e9-ec5d-4fb6-abb0-0a2d4c365c10	+	5790	9	1137	1129	4653	1426	4299	2874	288	Both	Linked	1335|NZ_UHHR01000001.1 Streptococcus equinus	Streptococcaceae
L	128af49e-62af-4da9-a987-43853dcf34b2	-	3486	2861	1325	1537	1324	1053	1	1053	271	Both	Linked	1335|NZ_UHHR01000001.1 Streptococcus equinus	Streptococcus
L	12c01eb5-d2ab-4c68-9bf0-3141e79078b1	-	8481	4948	3446	1503	3445	2826	2	2825	619	Both	Linked	39488|NZ_QRQO01000110.1 Anaerobutyricum hallii	Lachnospiraceae
L	132d4626-a7f4-4dfe-923e-70ec6514bee6	+	3725	1	1010	1010	2715	1291	3720	2430	280	Both	Linked	1335|NZ_UHHR01000001.1 Streptococcus equinus	Streptococcus
L	13b15854-81c6-4d13-8ab5-9665862066b1	-	2618	2618	2181	438	2180	1892	1	1892	288	Both	Linked	1335|NZ_JNLO01000001.1 Streptococcus equinus	Streptococcaceae
L	14134daa-d43d-4f89-8777-d5d1f0c85fd5	-	7048	6705	5202	1504	5201	4881	2010	2872	320	Both	Linked	1415775|NZ_CP006905.1 Clostridium baratii str. Sullivan	Clostridiales
L	14300904-1f84-4f23-8318-b4e486977c76	+	8724	3093	4558	1466	4166	5064	8017	2954	505	Both	Linked	190974|NZ_FOAK01000010.1 Methanobrevibacter gottschalkii	Methanobrevibacter
L	14cd69dd-77f8-4207-8e0b-0b2f375ad6e9	-	6156	5354	3838	1517	3837	3158	314	2845	679	Both	Linked	39491|NZ_JAAISB010000109.1 [Eubacterium] rectale	Lachnospiraceae
L	14e7b553-4cd0-4171-8fa0-37ee5520af7a	+	10339	7661	9214	1554	1125	9489	10339	851	274	Both	Linked	1335|NZ_UHHR01000001.1 Streptococcus equinus	Streptococcus
L	15058a95-cce6-4e30-aa59-88e3e23a7006	-	6794	3061	1552	1510	1551	938	2	937	613	Both	Linked	1294025|NZ_BBCG01000153.1 Cellulosilyticum ruminicola JCM 14822	Lachnospiraceae
L	1577f9e8-a7fe-4f9a-8e20-c9a7898dc43b	+	3345	13	1442	1430	1903	1792	3335	1544	349	Both	Linked	747645|NZ_QIBY01000040.1 Parvibacter caecicola	Coriobacteriaceae
L	15ca596d-eba2-48d6-9235-fc997320e87c	+	7246	4077	5640	1564	1606	5924	7238	1315	283	Both	Linked	981540|NC_015600.1 Streptococcus pasteurianus ATCC 43144	Lactobacillales
L	15fc239f-2794-40e4-acaa-1a8e1d31cc07	-	3729	3050	1506	1545	1505	NA	NA	NA	NA	16S	Unlinked	1294025|NZ_BBCG01000153.1 Cellulosilyticum ruminicola JCM 14822	Lachnospiraceae
L	163404ea-11c1-4829-ab5a-2d37a2c410ee	+	3798	699	2230	1532	1568	2508	3795	1288	277	Both	Linked	1335|NZ_UHHR01000001.1 Streptococcus equinus	Streptococcus
L	164baa35-09fc-4d82-ab91-7f61103e6a0e	+	6307	3530	5067	1538	1240	5356	6298	943	288	Both	Linked	1335|NZ_UHFK01000005.1 Streptococcus equinus	Streptococcus
L	16657695-de26-4214-be75-1088224e68d1	+	11100	952	2441	1490	8659	2975	5879	2905	533	Both	Linked	1122229|NZ_RKRG01000006.1 Methanobrevibacter gottschalkii DSM 11977	Methanobacteriaceae
L	169f216f-16fc-4827-a2d7-66f622c8edc9	-	3412	3382	2081	1302	2080	1365	7	1359	715	Both	Linked	39488|NZ_QSOE01000320.1 Anaerobutyricum hallii	Lachnospiraceae
L	16ccb278-03d7-468d-9e84-0963bb608ea3	+	7251	10	924	915	6327	1319	4303	2985	394	Both	Linked	1120997|NZ_FQYW01000001.1 Anaerovibrio lipolyticus DSM 3074	Selenomonadaceae
L	173f0dbf-2a50-4323-96d5-ebfa479ccc16	+	4547	5	830	826	3717	1116	4005	2890	285	Both	Linked	1335|NZ_LR134292.1 Streptococcus equinus	Streptococcaceae
L	175cdae1-f7ed-4efa-b2ce-6f1226a48d1e	-	4901	3226	1715	1512	1714	1280	3	1278	434	Both	Linked	1123282|NZ_FQXV01000034.1 Sporobacter termitidis DSM 10068	Ruminococcaceae
L	17b8cd79-326f-429d-831a-412e0f573fa0	-	5362	5354	4679	676	4678	4389	1657	2733	289	Both	Linked	1335|NZ_UHHR01000001.1 Streptococcus equinus	Streptococcaceae
L	17cfea53-0a02-42fe-ad86-9fec747d7a4d	-	2179	2178	1740	439	1739	1295	2	1294	444	Both	Linked	1423755|NZ_AZGD01000019.1 Lactobacillus hayakitensis DSM 18933 = JCM 14209	Lactobacillaceae
L	17d73a0f-31b3-41d3-9ce9-8390a0863b36	+	10153	4469	6007	1539	4146	6282	9178	2897	274	Both	Linked	1335|NZ_UHFK01000005.1 Streptococcus equinus	Streptococcus
L	17fec656-f829-4eee-afbb-33f249420b9b	-	5204	5204	3764	1441	3763	3476	592	2885	287	Both	Linked	626940|NZ_CABKPS010000016.1 Phascolarctobacterium succinatutens	Acidaminococcaceae
L	18396c05-76f1-4eaf-a66b-6b6a68ffa16e	-	4267	4266	3442	825	3441	3167	286	2882	274	Both	Linked	1335|NZ_UHFK01000005.1 Streptococcus equinus	Streptococcus
L	186f9049-9d10-4a07-8eae-8b14a938dbb6	+	9570	137	1691	1555	7879	1895	4785	2891	203	Both	Linked	1423740|NZ_BAMI01000098.1 Lactobacillus equi DSM 15833 = JCM 10991	Ligilactobacillus
L	187397f9-9708-4587-b9ff-73ce358b8451	-	12496	6292	4770	1523	4769	4496	1635	2862	273	Both	Linked	1335|NZ_LR134292.1 Streptococcus equinus	Streptococcus
L	18923bef-2df3-4fc9-bed6-425f8ad99625	+	3481	3	917	915	2564	1119	3480	2362	201	Both	Linked	1423740|NZ_AZFH01000028.1 Lactobacillus equi DSM 15833 = JCM 10991	Ligilactobacillus
L	198ae41f-a78f-4700-a6fe-c3b7d9868fdd	-	3620	3620	2795	826	2794	2593	1	2593	201	Both	Linked	1267|NZ_UAUL01000004.1 Clostridium ventriculi	Clostridium
L	1b07f4c5-81ac-4d21-b828-fb900a4ad600	+	4713	1	498	498	4215	999	3789	2791	500	Both	Linked	1123282|NZ_FQXV01000032.1 Sporobacter termitidis DSM 10068	Ruminococcaceae
L	1b3fec03-14f9-4ea3-922c-1bf459bfdbb2	+	2689	1	962	962	1727	1175	2688	1514	212	Both	Linked	901|NZ_LT630450.1 Desulfovibrio piger	Desulfovibrionaceae
L	1b4277ec-743a-43b9-be88-6ee737b182fd	-	7546	6343	4861	1483	4860	4303	1360	2944	557	Both	Linked	190974|NZ_FOAK01000015.1 Methanobrevibacter gottschalkii	Methanobrevibacter
L	1b957b6f-5a15-427b-8be2-b9b8c4c4b17d	+	3390	597	2103	1507	1287	2569	3387	819	465	Both	Linked	1528|NZ_FNOU01000045.1 Eubacterium barkeri	Eubacteriaceae
L	1bec21be-95c9-44e4-bbf1-74383c03e12e	-	10964	8786	7290	1497	7289	6527	3675	2853	762	Both	Linked	418240|NZ_JAAIPL010000092.1 Blautia wexlerae	Lachnospiraceae
L	1d9e9061-90da-4e63-b5cf-7ca574377cf5	+	2598	1	1416	1416	1182	1700	2597	898	283	Both	Linked	1335|NZ_UHHR01000001.1 Streptococcus equinus	Streptococcus equinus
L	1d9f089a-8f10-47e3-841c-87e2189fe18b	-	7247	6014	4514	1501	4513	4313	1428	2886	200	Both	Linked	1267|NZ_UAUL01000004.1 Clostridium ventriculi	Clostridiales
L	1dfba3f4-fc98-46f6-a015-d4d032f496e2	+	6964	3367	4877	1511	2087	5158	6964	1807	280	Both	Linked	1335|NZ_UHFK01000005.1 Streptococcus equinus	Streptococcaceae
L	1e3ede21-a678-4831-abb6-98c21e7916ea	+	9599	1463	2923	1461	6676	3425	6405	2981	501	Both	Linked	1122229|NZ_RKRG01000006.1 Methanobrevibacter gottschalkii DSM 11977	Methanobacteriaceae
L	1fb334ad-a47b-4ea2-9607-d2e367506d21	-	2700	2563	1061	1503	1060	834	2	833	226	Both	Linked	697329|NZ_JHYT01000120.1 Ruminococcus albus 7 = DSM 20455	Ruminococcaceae
L	1fe4d989-a7bc-4caa-95f7-d636ead2693b	+	5960	1981	3531	1551	2429	3814	5959	2146	282	Both	Linked	1335|NZ_UHHR01000001.1 Streptococcus equinus	Streptococcaceae
L	2072d119-b84c-441d-b474-0ebbb11843fb	-	13998	7466	5936	1531	5935	5658	2782	2877	277	Both	Linked	1335|NZ_UHHR01000001.1 Streptococcus equinus	Streptococcaceae
L	20f6f8b3-d4d1-4c44-a5f0-78822c355845	-	7532	3814	2283	1532	2282	1858	1	1858	424	Both	Linked	185007|NZ_CP043028.1 Pseudobutyrivibrio xylanivorans	Lachnospiraceae
L	220fd0e0-d195-4880-85da-c0f6bbb60817	+	2468	9	602	594	1866	880	2463	1584	277	Both	Linked	1335|NZ_LR134292.1 Streptococcus equinus	Streptococcus
L	22223e12-0f71-42aa-a789-21c4c384e418	-	3961	3014	1479	1536	1478	1200	10	1191	278	Both	Linked	1335|NZ_UHHR01000001.1 Streptococcus equinus	Streptococcaceae
L	229d3321-14de-4f2a-acae-5a56147c07c6	-	8640	8273	6775	1499	6774	6568	3680	2889	206	Both	Linked	1267|NZ_UAUL01000001.1 Clostridium ventriculi	Clostridiaceae
L	23fbc72c-9f87-4f2e-82e3-3f4a5e66cdbf	+	4130	1	613	613	3517	1110	3944	2835	496	Both	Linked	1265|NZ_FNWV01000031.1 Ruminococcus flavefaciens	Ruminococcaceae
L	241c6823-ca3b-4f2f-84ab-ce84e15ef94c	-	4370	4280	2815	1466	2814	2291	14	2278	523	Both	Linked	634498|NC_013790.1 Methanobrevibacter ruminantium M1	Methanobacteriaceae
L	242e4c41-bd42-41c7-9632-ae1fa5b3f2ab	-	2632	2631	1810	822	1809	1523	30	1494	286	Both	Linked	1335|NZ_LR134292.1 Streptococcus equinus	Streptococcus
L	2431ac1f-15a5-41f2-9a1c-f495b3462199	-	11474	6805	5301	1505	5300	4784	2024	2761	516	Both	Linked	1336236|NZ_JAEF01000027.1 Ruminococcus flavefaciens ATCC 19208	Ruminococcaceae
L	24740252-5c24-4a3f-b3c5-c4a0bc376a56	-	2553	2552	1923	630	1922	1638	2	1637	284	Both	Linked	1335|NZ_UHHR01000001.1 Streptococcus equinus	Streptococcus
L	24c6e7ca-fc16-4d2e-98a6-9b99d8fd5e29	+	4321	1	480	480	3841	1151	4024	2874	670	Both	Linked	1122142|NZ_FNPG01000003.1 Lachnobacterium bovis DSM 14045	Lachnospiraceae
L	24cb53ff-c629-467a-9042-36e4d5683a4c	+	5318	1096	2630	1535	2688	2891	5317	2427	260	Both	Linked	1335|NZ_UHHR01000001.1 Streptococcus equinus	Streptococcaceae
L	24e98e94-086e-43f2-92c1-6431dd5bfeac	-	5283	5273	4369	905	4368	3945	1098	2848	423	Both	Linked	411469|NZ_ACEP01000116.1 Anaerobutyricum hallii DSM 3353	Lachnospiraceae
L	24fdf9fc-edcd-45a9-adc7-b2e79cadeccf	-	2643	2595	1099	1497	1098	893	4	890	205	Both	Linked	1267|NZ_UAUL01000006.1 Clostridium ventriculi	Clostridiaceae
L	253d6342-6c35-478b-84ad-d19886a99b1c	-	3416	2867	1323	1545	1322	1044	2	1043	278	Both	Linked	1335|NZ_JNLO01000001.1 Streptococcus equinus	Streptococcus
L	25eb4556-a3f6-449d-8f53-761b87ad0a68	-	14170	3832	2279	1554	2278	2000	1	2000	278	Both	Linked	1335|NZ_UHHR01000001.1 Streptococcus equinus	Streptococcaceae
L	26d8deac-a67c-4415-8c9b-744fe44d8e8a	-	7238	3447	1897	1551	1896	1619	10	1610	277	Both	Linked	1335|NZ_UHFK01000005.1 Streptococcus equinus	Streptococcus
L	26ea107f-4b6b-44c4-ac45-c96e89652a9f	+	4475	1413	2900	1488	1575	3415	4474	1060	514	Both	Linked	91353|NZ_QMAH01000056.1 Campylobacter hyointestinalis subsp. lawsonii	Campylobacteraceae
L	274cdd83-44cb-4678-9b4a-1a0ac7f26e49	+	5312	1	986	986	4326	1518	4390	2873	531	Both	Linked	1458469|NZ_JNLH01000001.1 Pseudobutyrivibrio ruminis HUN009	Clostridiales
L	27e74051-8a62-4fd5-bacf-f19058a8a376	+	6087	454	1967	1514	4120	2250	5090	2841	282	Both	Linked	1335|NZ_LR134292.1 Streptococcus equinus	Streptococcaceae
L	28aeee37-fa68-45eb-ad59-8755be4db091	-	7602	7332	5939	1394	5938	5433	2507	2927	505	Both	Linked	190974|NZ_FOAK01000015.1 Methanobrevibacter gottschalkii	Methanobacteriaceae
L	28f2d636-1271-4b4a-8ed8-1f08dba040fe	-	6160	6144	5179	966	5178	4665	1671	2995	513	Both	Linked	190974|NZ_FOAK01000015.1 Methanobrevibacter gottschalkii	Methanobacteriaceae
L	296a76de-d9b8-422e-9e9b-ef35c28ba38d	+	3951	19	517	499	3434	1187	3923	2737	669	Both	Linked	33035|NZ_CABJAF010000039.1 Blautia producta	Lachnospiraceae
L	2a0ff64e-2cd0-4b28-afd6-342aac190101	-	2494	2493	1677	817	1676	1060	2	1059	616	Both	Linked	33039|NZ_CABJEY010000001.1 [Ruminococcus] torques	Lachnospiraceae
L	2a2b041f-643b-46dd-abbe-f43ec8329cf1	+	13773	4693	6234	1542	7539	6502	9396	2895	267	Both	Linked	1335|NZ_UHHR01000001.1 Streptococcus equinus	Streptococcaceae
L	2a4b3add-9d79-4740-9959-ff0a1ea62699	+	4177	1	603	603	3574	1192	4025	2834	588	Both	Linked	871665|NZ_JAAITS010000121.1 Blautia faecis	Lachnospiraceae
L	2a51febb-4c07-49d1-8a8e-6b1e5817bf4f	+	3671	2	822	821	2849	1105	3671	2567	282	Both	Linked	1335|NZ_UHFK01000005.1 Streptococcus equinus	Streptococcaceae
L	2a53e065-e6e1-4091-8095-165c0a429c07	-	8477	4519	2973	1547	2972	2698	17	2682	274	Both	Linked	1335|NZ_UHHR01000001.1 Streptococcus equinus	Streptococcaceae
L	2aa4053d-abfb-4abb-b53f-407ec6de469b	-	5891	5145	3646	1500	3645	3118	268	2851	527	Both	Linked	515619|NC_012781.1 [Eubacterium] rectale ATCC 33656	Clostridiales
L	2b4761eb-775c-4cd3-85a2-cf99dfa7dcb2	+	13126	1315	2853	1539	10273	3123	5976	2854	269	Both	Linked	1335|NZ_UHFK01000005.1 Streptococcus equinus	Streptococcus
L	2b4bf787-ece8-4f46-bccd-ad8b3bab77bb	-	5556	2664	1147	1518	1146	863	9	855	283	Both	Linked	1335|NZ_LR134292.1 Streptococcus equinus	Streptococcaceae
L	2b68f83c-963f-4515-9d5e-26ed12909c6e	+	4087	872	2354	1483	1733	3010	4087	1078	655	Both	Linked	46503|NZ_WNDH01000061.1 Parabacteroides merdae	Tannerellaceae
L	2ba76849-d4de-4406-a39f-2b647b1965f3	+	2333	8	445	438	1888	922	2331	1410	476	Both	Linked	476272|NZ_GG657694.1 Blautia hydrogenotrophica DSM 10507	Lachnospiraceae
L	2c38002e-5aa1-4dae-8fd6-8da12dbae9ad	-	4153	4107	2619	1489	2618	2106	5	2102	512	Both	Linked	1123282|NZ_FQXV01000034.1 Sporobacter termitidis DSM 10068	Ruminococcaceae
L	2c3e25e9-6a28-4b0f-ad47-5143150b2e35	-	6589	4120	2599	1522	2598	2312	1	2312	286	Both	Linked	1335|NZ_UHFK01000005.1 Streptococcus equinus	Streptococcus
L	2c52124f-f3cc-4e02-83de-9d1680c4924d	-	12810	4829	3325	1505	3324	3046	182	2865	278	Both	Linked	1335|NZ_LR134292.1 Streptococcus equinus	Streptococcaceae
L	2c61d2eb-956f-40ae-b625-b2a414088d95	+	7308	1333	2866	1534	4442	3145	6037	2893	278	Both	Linked	1335|NZ_UHHR01000001.1 Streptococcus equinus	Streptococcaceae
L	2c9e34d8-8c96-4e3e-ad91-0ef335855115	+	6421	466	1991	1526	4430	2882	5758	2877	890	Both	Linked	253257|NZ_OAOF01000075.1 Lacrimispora amygdalina	Lachnospiraceae
L	2cf44aec-ba2b-46e5-b297-9defcc3f0425	-	6986	6936	5653	1284	5652	4967	2143	2825	685	Both	Linked	536633|NZ_JAAIUB010000127.1 Blautia glucerasea	Lachnospiraceae
L	2dd1f9bb-82b6-4fb3-842c-970607b71ff5	-	7726	6290	4833	1458	4832	4331	1407	2925	501	Both	Linked	634498|NC_013790.1 Methanobrevibacter ruminantium M1	Methanobacteriales
L	2de60519-d4ef-4dd8-81d1-e32f09db049c	+	10051	1	1188	1188	8863	1486	4351	2866	297	Both	Linked	1335|NZ_UHHR01000001.1 Streptococcus equinus	Streptococcaceae
L	2e128a69-0c1f-41a3-8fba-90c5ff9f146f	-	16992	9929	8374	1556	8373	7946	5071	2876	427	Both	Linked	1423755|NZ_BAML01000057.1 Lactobacillus hayakitensis DSM 18933 = JCM 14209	Lactobacillus hayakitensis
L	2e2375c1-2218-4f86-acfc-4ab093204464	-	13755	4388	2904	1485	2903	2498	13	2486	405	Both	Linked	634498|NC_013790.1 Methanobrevibacter ruminantium M1	Methanobacteriaceae
L	2e246a86-1040-4709-8b57-838d593dfd83	-	6257	6251	5651	601	5650	5174	2255	2920	476	Both	Linked	39491|NZ_JAAISB010000109.1 [Eubacterium] rectale	Lachnospiraceae
L	2e2fb445-34bb-4102-9798-89fd858e0ab9	-	3991	3557	2032	1526	2031	1273	2	1272	758	Both	Linked	39488|NZ_QSOE01000320.1 Anaerobutyricum hallii	Lachnospiraceae
L	2e42e2b8-a00c-408a-9b3e-c94a191cbdff	-	7485	6228	4738	1491	4737	4225	1222	3004	512	Both	Linked	190974|NZ_FOAK01000015.1 Methanobrevibacter gottschalkii	Methanobrevibacter
L	2ec2d3e5-3a25-4660-a3dd-9ca03bf02ecc	-	4271	4252	2845	1408	2844	2390	1	2390	454	Both	Linked	1265|NZ_FPIP01000015.1 Ruminococcus flavefaciens	Ruminococcaceae
L	2edf6d31-a210-4560-9971-b6f4f243cfc9	-	3859	3003	1503	1501	1502	937	12	926	565	Both	Linked	1329262|NZ_RJVG01000025.1 Mobilisporobacter senegalensis	Lachnospiraceae
L	2f59fcbd-a3bf-4acb-b160-7075bd5f323c	-	18190	9730	8200	1531	8199	7929	5062	2868	270	Both	Linked	1335|NZ_LR134292.1 Streptococcus equinus	Streptococcaceae
L	2f62ce73-44f5-41ec-805e-f5341d50d73c	-	4972	4968	3627	1342	3626	3138	207	2932	488	Both	Linked	1122229|NZ_RKRG01000006.1 Methanobrevibacter gottschalkii DSM 11977	Methanobacteriaceae
L	2f8479a1-6a74-40d7-95f5-83904c97457e	+	13305	1	604	604	12701	879	3741	2863	274	Both	Linked	1335|NZ_UHFK01000005.1 Streptococcus equinus	Streptococcaceae
L	2f8479a1-6a74-40d7-95f5-83904c97457e	+	13305	4838	6381	1544	6924	6668	9543	2876	286	Both	Linked	1335|NZ_UHFK01000005.1 Streptococcus equinus	Streptococcaceae
L	2fa53cc9-6a56-4bbe-a11a-9eef1a5bd89a	-	4683	4270	2734	1537	2733	2454	1	2454	279	Both	Linked	1335|NZ_UHFK01000005.1 Streptococcus equinus	Streptococcus
L	2feeed02-8235-448b-9fad-85779a5197a8	-	9776	4570	3035	1536	3034	2077	7	2071	957	Both	Linked	1335|NZ_UHHR01000001.1 Streptococcus equinus	Streptococcus
L	2feeed02-8235-448b-9fad-85779a5197a8	-	9776	9775	8832	944	8831	8555	5665	2891	276	Both	Linked	1335|NZ_UHHR01000001.1 Streptococcus equinus	Streptococcus
L	303969d0-0108-4968-8df7-f99ae054596a	+	3594	1	414	414	3180	696	3551	2856	281	Both	Linked	1335|NZ_UHHR01000001.1 Streptococcus equinus	Streptococcus
L	321333fd-10dd-4d2b-8386-f30bd6000d66	-	4543	4538	3068	1471	3067	2595	1	2595	472	Both	Linked	116085|NZ_QVFD01000001.1 Coprococcus catus	Lachnospiraceae
L	323f715f-438f-49ee-a646-3d3b95c19e24	+	13915	10096	11619	1524	2296	11903	13912	2010	283	Both	Linked	1335|NZ_LR134292.1 Streptococcus equinus	Streptococcus
L	32b8cdf0-234b-425f-9cb5-b824d6b1ff4f	-	7339	5459	3987	1473	3986	3451	516	2936	535	Both	Linked	294671|NZ_CP014265.1 Methanobrevibacter olleyae	Methanobacteriales
L	32c092bf-15a2-41a9-adfd-9c54e8a6d67f	-	3460	3460	2449	1012	2448	1888	1	1888	560	Both	Linked	169435|NZ_QXWZ01000015.1 Anaerotruncus colihominis	Clostridiales
L	32e21f6f-4793-458c-b9db-71130bbd4afb	-	2546	2543	1862	682	1861	1331	3	1329	530	Both	Linked	1123282|NZ_FQXV01000034.1 Sporobacter termitidis DSM 10068	Ruminococcaceae
L	3326db75-fce8-4292-99b8-0226bff32dd8	+	10285	5403	6950	1548	3335	7387	10278	2892	436	Both	Linked	1423755|NZ_BAML01000057.1 Lactobacillus hayakitensis DSM 18933 = JCM 14209	Lactobacillaceae
L	334be683-06dd-4946-81eb-197b36d237e3	-	9916	3160	1639	1522	1638	1354	3	1352	284	Both	Linked	1335|NZ_UHHR01000001.1 Streptococcus equinus	Streptococcus
L	33514749-3cdb-46fe-afbd-341b7264517c	-	20911	11042	9519	1524	9518	9243	6366	2878	275	Both	Linked	1335|NZ_UHHR01000001.1 Streptococcus equinus	Streptococcus
L	33514749-3cdb-46fe-afbd-341b7264517c	-	20911	16806	15273	1534	15272	14999	12145	2855	273	Both	Linked	1335|NZ_UHHR01000001.1 Streptococcus equinus	Streptococcus
L	337bacca-8cef-467f-9b16-12a0fec2e7c5	+	5882	1	1125	1125	4757	1654	4502	2849	528	Both	Linked	39491|NZ_JAAISB010000109.1 [Eubacterium] rectale	Lachnospiraceae
L	33c4f0b1-00bb-4821-a785-c7309cae65bb	-	7145	7117	5955	1163	5954	5447	2503	2945	507	Both	Linked	190974|NZ_FOAK01000015.1 Methanobrevibacter gottschalkii	Methanobacteriaceae
L	33e8cc13-d8fd-4dbb-94e9-f423bd43e42a	-	5186	3357	1817	1541	1816	1540	15	1526	276	Both	Linked	1335|NZ_UHFK01000005.1 Streptococcus equinus	Streptococcaceae
L	343a3e16-2106-4a49-9055-8bb52ac61b56	+	10441	1515	3042	1528	7399	3319	6196	2878	276	Both	Linked	1335|NZ_UHHR01000001.1 Streptococcus equinus	Streptococcus
L	343a3e16-2106-4a49-9055-8bb52ac61b56	+	10441	7304	8837	1534	1604	9111	10434	1324	273	Both	Linked	1335|NZ_UHHR01000001.1 Streptococcus equinus	Streptococcus
L	34789b37-056b-4b46-95ba-cfb44521f67e	+	2371	66	852	787	1519	1058	2367	1310	205	Both	Linked	1423740|NZ_AZFH01000028.1 Lactobacillus equi DSM 15833 = JCM 10991	Lactobacillaceae
L	35041229-0185-482e-93aa-1fd62dde3ea4	+	5681	320	1845	1526	3836	2124	5010	2887	278	Both	Linked	1335|NZ_LR134292.1 Streptococcus equinus	Streptococcus
L	353534b6-3358-4e04-a01e-840c57692740	-	4120	4018	2507	1512	2506	2126	5	2122	380	Both	Linked	1123282|NZ_FQXV01000034.1 Sporobacter termitidis DSM 10068	Ruminococcaceae
L	359afabd-b60e-4f7f-8161-d4d9793a4788	+	11233	4784	6297	1514	4936	6579	9443	2865	281	Both	Linked	1335|NZ_UHHR01000001.1 Streptococcus equinus	Streptococcus
L	35fd13f4-bdff-4187-ab0d-2ced5c80292f	+	10610	4032	5561	1530	5049	5835	8717	2883	273	Both	Linked	1335|NZ_LR134292.1 Streptococcus equinus	Streptococcaceae
L	36099fbd-54e8-4913-91eb-d780715a2ab6	+	5333	594	2139	1546	3194	2422	5273	2852	282	Both	Linked	1335|NZ_LR134292.1 Streptococcus equinus	Streptococcaceae
L	3623b6ab-c734-4529-8193-ce22fc9a7902	+	6552	3349	4879	1531	1673	5157	6550	1394	277	Both	Linked	1335|NZ_LR134292.1 Streptococcus equinus	Streptococcus
L	36657623-246c-47f6-a05d-6760b2048a60	-	3767	3694	2156	1539	2155	1891	1	1891	264	Both	Linked	626940|NZ_CABKPS010000016.1 Phascolarctobacterium succinatutens	Acidaminococcaceae
L	37ab42d2-6f4b-4604-b11d-63261b4ed10d	+	4575	600	2095	1496	2480	2686	4575	1890	590	Both	Linked	39491|NZ_WKQR01000067.1 [Eubacterium] rectale	Lachnospiraceae
L	37adf5dc-79f4-4eb2-964c-bf5ca38d7073	+	2417	2	608	607	1809	1129	2399	1271	520	Both	Linked	190974|NZ_FOAK01000003.1 Methanobrevibacter gottschalkii	Methanobrevibacter
L	3813fdc7-cf1a-4646-82d6-8a9a7e0e23ae	+	3623	12	550	539	3073	832	3609	2778	281	Both	Linked	1335|NZ_LR134292.1 Streptococcus equinus	Streptococcus
L	385a2143-dda3-4ca0-9407-a149f47bc816	-	6906	4450	2956	1495	2955	2693	1	2693	262	Both	Linked	1415775|NZ_CP006905.1 Clostridium baratii str. Sullivan	Clostridiales
L	38ce4155-30d2-4a2d-9032-d78d5a68f222	+	6973	1900	3437	1538	3536	3653	6543	2891	215	Both	Linked	876|NZ_FPIW01000126.1 Desulfovibrio desulfuricans	Desulfovibrionaceae
L	38f5f2ef-3cb2-4639-8f8a-2e35c1e07ff1	-	5881	5025	3526	1500	3525	3020	143	2878	505	Both	Linked	185007|NZ_CP043028.1 Pseudobutyrivibrio xylanivorans	Clostridiales
L	38fb7b6c-bb7c-466d-83c7-0b8239287019	+	4224	1	608	608	3616	885	3777	2893	276	Both	Linked	1335|NZ_UHFK01000005.1 Streptococcus equinus	Streptococcaceae
L	39474578-cd4f-4119-ac93-f814e8dc2b93	-	19117	3659	2136	1524	2135	1856	1	1856	279	Both	Linked	1335|NZ_UHHR01000001.1 Streptococcus equinus	Streptococcus
L	39474578-cd4f-4119-ac93-f814e8dc2b93	-	19117	9438	7912	1527	7911	7634	4776	2859	277	Both	Linked	1335|NZ_UHHR01000001.1 Streptococcus equinus	Streptococcus
L	3956f468-ba0c-4704-bba4-12d4340cc78e	-	3744	3738	2540	1199	2539	2261	4	2258	278	Both	Linked	1335|NZ_UHHR01000001.1 Streptococcus equinus	Streptococcaceae
L	39badcaa-762e-42b8-a1d0-d13aeeabc12a	+	7165	1806	3330	1525	3835	3609	6488	2880	278	Both	Linked	1335|NZ_UHFK01000005.1 Streptococcus equinus	Streptococcaceae
L	39d805f3-6b0d-426b-8ef2-95ebceea0386	-	6294	3813	2266	1548	2265	2053	1	2053	212	Both	Linked	1624|NZ_LXZD01000244.1 Lactobacillus salivarius	Lactobacillaceae
L	39fde14f-d621-4ee2-9290-60efd9893ebc	+	3911	804	2321	1518	1590	2612	3901	1290	290	Both	Linked	1335|NZ_UHHR01000001.1 Streptococcus equinus	Streptococcaceae
L	3a990a4b-3268-4ea3-9da0-123cf9454de7	-	7847	7841	7171	671	7170	6893	3994	2900	277	Both	Linked	1335|NZ_UHHR01000001.1 Streptococcus equinus	Streptococcus
L	3b78039e-5a43-41db-b854-a50a84a9a6f5	-	7976	7599	6076	1524	6075	5798	2939	2860	277	Both	Linked	1335|NZ_LR134292.1 Streptococcus equinus	Streptococcus
L	3bb0880c-2eef-478c-8f7c-487956750a07	-	7239	7193	5663	1531	5662	5386	2522	2865	276	Both	Linked	1335|NZ_UHHR01000001.1 Streptococcus equinus	Streptococcus
L	3bf41f23-20dc-49d8-bd8d-ba932c9e5e01	+	7088	3587	5098	1512	1990	5857	7083	1227	758	Both	Linked	2307010|NZ_WAGX01000006.1 Candidatus Galacturonibacter soehngenii	Firmicutes
L	3c38adc8-ce78-40fc-919c-e663850b6b21	+	5316	6	423	418	4893	694	3563	2870	270	Both	Linked	1335|NZ_UHHR01000001.1 Streptococcus equinus	Streptococcaceae
L	3c5d2fae-1ec0-422a-9875-0d16af583031	-	5863	3207	1709	1499	1708	1113	4	1110	595	Both	Linked	29361|NZ_CABHNU010000041.1 Tyzzerella nexilis	Lachnospiraceae
L	3c981da6-d92b-4d59-bcc0-99b131a19343	+	5116	4	910	907	4206	1583	4464	2882	672	Both	Linked	39486|NZ_QSGQ01000022.1 Dorea formicigenerans	Lachnospiraceae
L	3c992d8b-83ae-457c-bab0-59904141234f	+	5452	1681	3216	1536	2236	3492	5452	1961	275	Both	Linked	1335|NZ_UHHR01000001.1 Streptococcus equinus	Streptococcus
L	3ca3aad3-7bba-48aa-9a2e-73a3c61c3982	+	3820	6	614	609	3206	1123	3818	2696	508	Both	Linked	1123282|NZ_FQXV01000032.1 Sporobacter termitidis DSM 10068	Ruminococcaceae
L	3cb6c496-9020-4932-a4b7-a2c5a5803686	+	6896	2826	4241	1416	2655	4651	6894	2244	409	Both	Linked	294671|NZ_FOTL01000013.1 Methanobrevibacter olleyae	Methanobacteriales
L	3d1784b9-914a-42c4-ae9d-91f64e1b9717	-	8240	5412	3900	1513	3899	3623	836	2788	276	Both	Linked	1335|NZ_UHFK01000005.1 Streptococcus equinus	Streptococcaceae
L	3d1d67fe-b300-4b1f-9941-79a1709e9f72	+	2155	1	668	668	1487	882	2153	1272	213	Both	Linked	901|NZ_LT630450.1 Desulfovibrio piger	Desulfovibrionaceae
L	3da55653-e873-415e-83f4-d8ed32318ddb	-	12032	9455	7920	1536	7919	7643	4772	2872	276	Both	Linked	1335|NZ_UHHR01000001.1 Streptococcus equinus	Streptococcus
L	3dd391c8-bf9c-446f-aaca-3cf915ec2533	-	7107	5886	4358	1529	4357	4074	1189	2886	283	Both	Linked	1335|NZ_LR134292.1 Streptococcus equinus	Streptococcaceae
L	3df2f31c-c404-4bb7-81e9-58056d7bf6e8	-	10539	9479	7943	1537	7942	7728	4802	2927	214	Both	Linked	44742|NZ_CP014229.1 Desulfovibrio fairfieldensis	Desulfovibrionales
L	3e20101b-63cc-4e6a-99ea-9c00849f27ae	+	4241	106	1647	1542	2594	1916	4239	2324	268	Both	Linked	1335|NZ_LR134292.1 Streptococcus equinus	Streptococcus
L	3e2d0be1-5164-4164-83bc-2aa89dbafe6a	-	6680	5734	4232	1503	4231	3955	1141	2815	276	Both	Linked	1335|NZ_UHFK01000005.1 Streptococcus equinus	Streptococcaceae
L	3e611625-4eb9-4dd3-9a41-3af829ed29fd	-	3415	3394	2887	508	2886	2125	3	2123	761	Both	Linked	642492|NC_015275.1 Cellulosilyticum lentocellum DSM 5427	Clostridiales
L	3e66e05c-57de-48ff-a68f-bf96cf0309c1	+	3796	1	1208	1208	2588	1488	3791	2304	279	Both	Linked	1335|NZ_FMTH01000010.1 Streptococcus equinus	Streptococcaceae
L	3f5a3a98-7f56-4af2-866f-f7ca73092b07	-	5080	4996	3492	1505	3491	2722	4	2719	769	Both	Linked	39488|NZ_QSOE01000320.1 Anaerobutyricum hallii	Lachnospiraceae
L	3f65bc88-e422-4ddd-9407-6244ee5abed4	-	3476	3249	1714	1536	1713	1182	3	1180	531	Both	Linked	411475|NZ_JH417629.1 Flavonifractor plautii ATCC 29863	Ruminococcaceae
L	3f84ee82-93b4-4d62-92f8-c43afb16fbf9	+	5095	1790	3333	1544	1762	3606	5079	1474	272	Both	Linked	1335|NZ_LR134292.1 Streptococcus equinus	Streptococcus
L	3fb8b437-cd2e-416a-90ab-8a51b0eac889	+	6392	354	1920	1567	4472	2189	5067	2879	268	Both	Linked	1335|NZ_UHHR01000001.1 Streptococcus equinus	Streptococcaceae
L	3fbfe200-d5f7-4cd4-9c8d-4ec681b8fa8c	+	3967	1	602	602	3365	980	3820	2841	377	Both	Linked	447214|NZ_ABDT01000074.2 Clostridium butyricum 5521	Clostridiaceae
L	405017c2-fe20-456c-9744-2baf9cd85d0a	+	7163	3	1160	1158	6003	1441	4329	2889	280	Both	Linked	1311|NZ_JAAXMW010000003.1 Streptococcus agalactiae	Streptococcaceae
L	41332ab8-4e5a-445c-8fc8-0347eae6bef5	-	4209	4147	2675	1473	2674	2115	2	2114	559	Both	Linked	1122230|NZ_AUMX01000033.1 Methanocorpusculum bavaricum DSM 4179	Methanocorpusculaceae
L	4144cc1f-acfc-42c2-93e5-52b183f7b215	+	12122	2933	4468	1536	7654	4751	7579	2829	282	Both	Linked	1335|NZ_UHHR01000001.1 Streptococcus equinus	Streptococcaceae
L	4144cc1f-acfc-42c2-93e5-52b183f7b215	+	12122	8679	10188	1510	1934	10493	12110	1618	304	Both	Linked	1335|NZ_UHHR01000001.1 Streptococcus equinus	Streptococcaceae
L	41729dca-6c1c-41fb-8241-1315f5b78ef3	+	4198	1216	2777	1562	1421	3063	4198	1136	285	Both	Linked	1335|NZ_UHFK01000005.1 Streptococcus equinus	Streptococcaceae
L	41a1e60e-17b0-419f-9b0b-1b92360523ea	-	2351	2308	1802	507	1801	1286	13	1274	515	Both	Linked	1122229|NZ_RKRG01000006.1 Methanobrevibacter gottschalkii DSM 11977	Methanobacteriaceae
L	424732d0-d580-4248-8bbf-215d3bf0bab3	-	3117	3116	1911	1206	1910	1629	16	1614	281	Both	Linked	1335|NZ_LR134292.1 Streptococcus equinus	Streptococcaceae
L	4273333e-d1ea-4d4d-9f47-91e2e493ab83	-	3457	3455	2352	1104	2351	1767	6	1762	584	Both	Linked	29354|NZ_JAAWUT010000083.1 Lacrimispora celerecrescens	Lachnospiraceae
L	42cf2a67-ebc7-4cd6-81c8-d144867997a6	+	2881	1	1122	1122	1759	1437	2860	1424	314	Both	Linked	28118|NZ_WKNP01000141.1 Odoribacter splanchnicus	Odoribacteraceae
L	431ec418-e9df-4187-8125-a4df6e0930a5	+	10879	5662	7194	1533	3685	7464	10360	2897	269	Both	Linked	1335|NZ_UHHR01000001.1 Streptococcus equinus	Streptococcus
L	43273d6b-018b-4271-a1e0-2ddac0699053	+	12366	1410	2965	1556	9401	3361	6207	2847	395	Both	Linked	1423740|NZ_BAMI01000098.1 Lactobacillus equi DSM 15833 = JCM 10991	Ligilactobacillus
L	435008ae-70fe-4080-bbec-cd0c6dc0d0cb	+	2063	3	939	937	1124	1206	2054	849	266	Both	Linked	1335|NZ_UHHR01000001.1 Streptococcus equinus	Streptococcaceae
L	43cda0f7-6c11-4519-9401-0de74d056151	-	6117	6117	5416	702	5415	5135	2270	2866	280	Both	Linked	1335|NZ_UHFK01000005.1 Streptococcus equinus	Streptococcus
L	4432f0f2-1b14-4794-9517-271efd607bae	-	7163	7158	5744	1415	5743	5467	2607	2861	276	Both	Linked	1335|NZ_CP046629.1 Streptococcus equinus	Lactobacillales
L	4519ad18-2db2-465c-aa2f-c523e3f9a237	-	2864	2864	2438	427	2437	2164	13	2152	273	Both	Linked	1335|NZ_FNYU01000016.1 Streptococcus equinus	Streptococcus
L	453c694a-b8e4-4585-bbfa-9b96af74f27f	+	4838	1780	3314	1535	1524	3594	4832	1239	279	Both	Linked	1335|NZ_UHHR01000001.1 Streptococcus equinus	Streptococcaceae
L	45422589-0402-4f67-9217-b6792aa33f46	-	4219	4055	2506	1550	2505	2116	2	2115	389	Both	Linked	626940|NZ_CABKPS010000016.1 Phascolarctobacterium succinatutens	Acidaminococcaceae
L	45df32f4-6390-487a-99d4-75ef1b78e773	-	10497	9180	7652	1529	7651	3303	419	2885	4348	Both	Unlinked	642492|NC_015275.1 Cellulosilyticum lentocellum DSM 5427	Clostridiales
L	46d0a391-c7a3-41da-90a7-b7bb26f2646f	+	6963	2416	3931	1516	3032	4502	6959	2458	570	Both	Linked	1073375|NZ_KI669418.1 [Ruminococcus] gnavus CC55_001C	Firmicutes
L	473960c6-70c6-4ffe-b9b7-b14b9958c2db	+	6254	2	1405	1404	4849	1679	4537	2859	273	Both	Linked	1335|NZ_LR134292.1 Streptococcus equinus	Streptococcaceae
L	475f2428-a353-4f5b-b0c5-d7c716ef3028	-	3247	3245	2008	1238	2007	1449	3	1447	558	Both	Linked	1469948|NZ_SLUO01000033.1 Kineothrix alysoides	Lachnospiraceae
L	4808166a-c8c4-440b-890f-002d812f3eed	+	5053	1150	2648	1499	2405	2866	5053	2188	217	Both	Linked	1265|NZ_FPIP01000015.1 Ruminococcus flavefaciens	Ruminococcaceae
L	487eb4be-d390-438b-a8d5-8e8cb6e967fb	+	9961	1851	3377	1527	6584	3660	6484	2825	282	Both	Linked	1335|NZ_UHHR01000001.1 Streptococcus equinus	Streptococcaceae
L	48b8f31b-a5b1-4bbc-85e2-fc32f85b21fa	-	5239	3613	2048	1566	2047	1769	2	1768	278	Both	Linked	1335|NZ_UHFK01000005.1 Streptococcus equinus	Streptococcaceae
L	48c72bb0-44ab-43f0-9f1c-4903bb6ba507	-	3237	3216	1895	1322	1894	1612	2	1611	282	Both	Linked	1335|NZ_UHHR01000001.1 Streptococcus equinus	Streptococcus
L	496305b1-e5c0-4737-95d4-c4d541a05771	+	3646	932	2460	1529	1186	2742	3643	902	281	Both	Linked	1335|NZ_UHFK01000005.1 Streptococcus equinus	Streptococcaceae
L	4b840b08-06d5-48d4-9066-d8871e609903	-	7482	6249	4747	1503	4746	4462	1632	2831	284	Both	Linked	1335|NZ_UHHR01000001.1 Streptococcus equinus	Streptococcaceae
L	4c18fed1-39e2-401f-a2ee-85cb330c96ae	-	5160	3539	2015	1525	2014	1360	1	1360	654	Both	Linked	39488|NZ_LT907978.1 Anaerobutyricum hallii	Clostridiales
L	4c7cba72-197d-4218-a736-7df16e38db8f	-	6282	2822	1321	1502	1320	1046	1	1046	274	Both	Linked	1335|NZ_LR134292.1 Streptococcus equinus	Streptococcus
L	4caf153e-d0bc-489c-afa6-d0368e152b4e	+	2326	5	867	863	1459	1158	2322	1165	290	Both	Linked	1335|NZ_UHHR01000001.1 Streptococcus equinus	Streptococcaceae
L	4caff5a9-4803-4de6-ab10-52e37d848ddd	-	20264	9072	7550	1523	7549	7272	4404	2869	277	Both	Linked	1335|NZ_UHFK01000005.1 Streptococcus equinus	Streptococcaceae
L	4caff5a9-4803-4de6-ab10-52e37d848ddd	-	20264	16959	15446	1514	15445	15175	12305	2871	270	Both	Linked	1335|NZ_UHFK01000005.1 Streptococcus equinus	Streptococcaceae
L	4e126e52-8852-4d69-a009-b5e24188c080	-	5912	4404	2904	1501	2903	2261	7	2255	642	Both	Linked	40520|NZ_CABJDZ010000022.1 Blautia obeum	Lachnospiraceae
L	4e87a17d-c094-4812-98b7-9433e9ad8a32	-	8204	8200	6778	1423	6777	6222	3325	2898	555	Both	Linked	294671|NZ_FOTL01000013.1 Methanobrevibacter olleyae	Methanobacteriaceae
L	4e99ebf9-35a8-452b-9192-20a870d8257e	-	11202	9866	8352	1515	8351	8067	5199	2869	284	Both	Linked	1335|NZ_UHHR01000001.1 Streptococcus equinus	Streptococcus
L	4ecf62f7-f2d3-48f7-b996-8ad6255e97f6	-	7376	7191	5673	1519	5672	5020	2160	2861	652	Both	Linked	39491|NZ_QSQP01000011.1 [Eubacterium] rectale	Lachnospiraceae
L	4f2f442c-8bdb-4f78-9c4c-aff1d9644514	-	5904	3269	1768	1502	1767	1559	5	1555	208	Both	Linked	1267|NZ_CABIXL010000022.1 Clostridium ventriculi	Clostridiales
L	4f41242a-ed0a-4fe0-8e54-d93cfa440932	+	3884	8	858	851	3026	1137	3883	2747	278	Both	Linked	1335|NZ_UHHR01000001.1 Streptococcus equinus	Streptococcus
L	4fa41543-0600-4352-99ac-086ffbee3e25	-	8400	4839	3308	1532	3307	3033	163	2871	274	Both	Linked	1335|NZ_UHHR01000001.1 Streptococcus equinus	Streptococcus
L	4fbb3fb8-e0eb-4505-8a3a-daa6f41e58b7	+	6416	1049	2496	1448	3920	3031	5975	2945	534	Both	Linked	634498|NC_013790.1 Methanobrevibacter ruminantium M1	Methanobacteriales
L	4fc62696-2d80-436e-8ec6-a648cfb58dc3	+	3619	520	2052	1533	1567	2331	3613	1283	278	Both	Linked	1335|NZ_UHHR01000001.1 Streptococcus equinus	Streptococcaceae
L	501c1734-39e7-45a7-b2ca-3808068b0bb0	-	5734	4105	2585	1521	2584	1823	14	1810	761	Both	Linked	1469948|NZ_SLUO01000033.1 Kineothrix alysoides	Lachnospiraceae
L	5043dc2d-8bea-4cff-b5bb-e4ab6b3dff5d	-	5240	5240	3925	1316	3924	3407	468	2940	517	Both	Linked	634498|NC_013790.1 Methanobrevibacter ruminantium M1	Methanobacteriaceae
L	5071dd15-0431-46e5-8c37-412671b2d53b	-	3481	3472	2618	855	2617	2020	4	2017	597	Both	Linked	1123282|NZ_FQXV01000034.1 Sporobacter termitidis DSM 10068	Ruminococcaceae
L	508dc1f4-eea3-49b6-82d6-087b4019a753	-	3935	3298	1769	1530	1768	1492	31	1462	276	Both	Linked	1335|NZ_UHFK01000005.1 Streptococcus equinus	Streptococcus
L	508fe687-37db-49c0-b889-bd8f0593e561	+	7297	2	562	561	6735	843	3706	2864	280	Both	Linked	1335|NZ_UHFK01000005.1 Streptococcus equinus	Streptococcaceae
L	50a38e6d-67fc-46c6-8bbf-77669ed542d4	-	3029	2702	1179	1524	1178	913	17	897	265	Both	Linked	1335|NZ_LR134292.1 Streptococcus equinus	Streptococcaceae
L	50d3621a-b179-4b0f-a263-7c27e39728cc	-	5233	5232	4131	1102	4130	3743	880	2864	387	Both	Linked	626940|NZ_CABKPS010000016.1 Phascolarctobacterium succinatutens	Acidaminococcaceae
L	50f441bc-4194-488c-ba2c-415ea4dc28a0	-	7860	7460	5929	1532	5928	5656	2786	2871	272	Both	Linked	1335|NZ_UHFK01000005.1 Streptococcus equinus	Streptococcus
L	5142ba41-c3ed-4bbd-845c-86f67db91cba	+	4688	907	2438	1532	2250	2690	4688	1999	251	Both	Linked	1735|NZ_VUMR01000026.1 Holdemanella biformis	Firmicutes
L	52429b92-4ffe-4082-a06d-0bee18f97d37	+	13774	9863	11355	1493	2419	11621	13767	2147	265	Both	Linked	1335|NZ_LR134292.1 Streptococcus equinus	Streptococcaceae
L	5277eb49-df52-4f08-9c7d-1904eafcbf54	+	3816	17	1331	1315	2485	1597	3797	2201	265	Both	Linked	1335|NZ_LR134292.1 Streptococcus equinus	Streptococcaceae
L	52d4989d-aea2-4e2a-adfa-2718a4f66d8a	-	7492	3323	1807	1517	1806	1534	45	1490	272	Both	Linked	1335|NZ_UHHR01000001.1 Streptococcus equinus	Streptococcaceae
L	5341508b-5213-4091-9f98-e0bf2e670581	+	8859	1317	2839	1523	6020	3118	6003	2886	278	Both	Linked	1335|NZ_UHFK01000005.1 Streptococcus equinus	Streptococcus
L	5388c68f-3252-4a4a-92ae-f2b9d5f793d5	+	3791	270	1741	1472	2050	2243	3730	1488	501	Both	Linked	634498|NC_013790.1 Methanobrevibacter ruminantium M1	Methanobacteriaceae
L	538a3ab2-1c9b-4ddf-9b31-e746ab2fff9a	+	10300	19	1171	1153	9129	1442	4272	2831	270	Both	Linked	1335|NZ_UHHR01000001.1 Streptococcus equinus	Streptococcaceae
L	5395bd3e-ed16-49a8-bced-435c38c9fa2e	-	2143	2140	1243	898	1242	953	10	944	289	Both	Linked	1335|NZ_UHHR01000001.1 Streptococcus equinus	Streptococcaceae
L	5401ae10-a9ad-4e4a-beef-8e7274293980	+	11749	7368	8896	1529	2853	9158	11748	2591	261	Both	Linked	1335|NZ_UHHR01000001.1 Streptococcus equinus	Streptococcus
L	542f0b8b-5583-4368-9100-4cece30b5c5c	-	11584	11584	10915	670	10914	10484	7681	2804	430	Both	Linked	1458469|NZ_JNLH01000001.1 Pseudobutyrivibrio ruminis HUN009	Clostridiales
L	54511a38-95aa-49d9-b4a9-cf95271904c2	+	3732	2	827	826	2905	1316	3731	2416	488	Both	Linked	1122229|NZ_RKRG01000006.1 Methanobrevibacter gottschalkii DSM 11977	Methanobacteriaceae
L	546cbdc5-0b76-4afc-aae9-359ce1516ca3	+	10365	1824	3345	1522	7020	3623	6497	2875	277	Both	Linked	1335|NZ_UHHR01000001.1 Streptococcus equinus	Streptococcus
L	546cbdc5-0b76-4afc-aae9-359ce1516ca3	+	10365	7589	9111	1523	1254	9391	10361	971	279	Both	Linked	1335|NZ_UHHR01000001.1 Streptococcus equinus	Streptococcus
L	54a2af53-1014-4a3f-afa1-90403200cdba	+	10138	948	2416	1469	7722	2921	5866	2946	504	Both	Linked	634498|NC_013790.1 Methanobrevibacter ruminantium M1	Methanobacteriales
L	556b74b7-61ee-4342-8335-9e47aef7257c	-	5307	2681	1146	1536	1145	941	6	936	204	Both	Linked	1392007|NZ_AWWH01000162.1 Lactobacillus equi DPC 6820	Ligilactobacillus
L	55ed2d4c-571c-4d50-8c9b-a775d420952a	-	3899	3744	2187	1558	2186	1931	2	1930	255	Both	Linked	1583|NZ_CP027565.1 Weissella confusa	Weissella
L	560a7f8b-4ffa-43af-a672-dc8f82f0a3db	+	7889	41	1533	1493	6356	2057	4918	2862	523	Both	Linked	418240|NZ_WWUZ01000005.1 Blautia wexlerae	Clostridiales
L	560be01f-af04-409f-9044-bb3458ae69f3	+	4625	430	1875	1446	2750	2566	4620	2055	690	Both	Linked	46503|NZ_WNDI01000077.1 Parabacteroides merdae	Tannerellaceae
L	579221b3-058d-49be-99c4-47bae7462ac7	+	6283	1	739	739	5544	1232	4094	2863	492	Both	Linked	46206|NZ_FNZX01000001.1 Pseudobutyrivibrio ruminis	Lachnospiraceae
L	580be2b3-23b7-4d98-8450-a0e03be5b51e	+	5730	756	2198	1443	3532	2732	5506	2775	533	Both	Linked	39491|NZ_JAAILW010000083.1 [Eubacterium] rectale	Lachnospiraceae
L	58642cdb-5351-41a2-b05a-6f9749c76463	+	2767	2	1157	1156	1610	1727	2766	1040	569	Both	Linked	39488|NZ_CYZL01000045.1 Anaerobutyricum hallii	Lachnospiraceae
L	58b5cf10-8d9e-4184-a50f-6ae785395a45	-	4467	4466	3932	535	3931	3654	766	2889	277	Both	Linked	1335|NZ_UHFK01000005.1 Streptococcus equinus	Streptococcaceae
L	58ca286b-5196-43c8-8c46-384404a406eb	+	3455	75	1554	1480	1901	1755	3450	1696	200	Both	Linked	1267|NZ_UAUL01000004.1 Clostridium ventriculi	Clostridiaceae
L	5905a763-e0af-4880-9c9e-94c48df3ceb7	-	8090	7441	5927	1515	5926	5647	2801	2847	279	Both	Linked	1335|NZ_LR134203.1 Streptococcus equinus	Streptococcaceae
L	5ae2fe3b-4c27-41d5-b5da-181e2ad17ffe	+	7223	4032	5546	1515	1677	6185	7222	1038	638	Both	Linked	46503|NZ_WNDH01000061.1 Parabacteroides merdae	Tannerellaceae
L	5b1b9da8-f177-4ad4-9afb-a21b78e06367	+	5722	647	2203	1557	3519	2451	5350	2900	247	Both	Linked	1583|NZ_CP027565.1 Weissella confusa	Weissella
L	5c0270d2-8473-410e-b2a8-65fea0e55dfa	-	6994	4758	3210	1549	3209	2934	32	2903	275	Both	Linked	1335|NZ_UHHR01000001.1 Streptococcus equinus	Streptococcaceae
L	5dfbe9cc-4e51-4578-af9a-5a6ba8d80393	-	2217	2216	1601	616	1600	1018	2	1017	582	Both	Linked	1121950|NZ_FQZY01000002.1 Hespellia stercorisuis DSM 15480	Lachnospiraceae
L	5e245648-6508-41bd-a06e-4bf052655fba	-	10353	6565	5044	1522	5043	4565	1702	2864	478	Both	Linked	47715|NZ_WKPB01000026.1 Lactobacillus rhamnosus	Lactobacillaceae
L	5e70b894-3f1c-45c9-9397-b0135c617cbd	-	13313	11776	10223	1554	10222	9994	7129	2866	228	Both	Linked	1423755|NZ_BAML01000057.1 Lactobacillus hayakitensis DSM 18933 = JCM 14209	Lactobacillaceae
L	5eabd5e7-060f-4a53-b9ca-4790022f9bb9	-	3884	3436	1947	1490	1946	1513	26	1488	433	Both	Linked	1265|NZ_FPIP01000015.1 Ruminococcus flavefaciens	Ruminococcaceae
L	5ebbdcde-e096-4fa5-976b-774f44e3a504	-	4800	3443	1927	1517	1926	1402	7	1396	524	Both	Linked	33038|NZ_JAAIRR010000081.1 [Ruminococcus] gnavus	Lachnospiraceae
L	5ed7cd68-ec94-4af1-8adb-903a7b4be342	+	3666	303	1820	1518	1846	2084	3659	1576	263	Both	Linked	1335|NZ_UHFK01000005.1 Streptococcus equinus	Streptococcus
L	5f30be1f-6847-437f-9169-f46f6cfab3df	-	14245	9546	8038	1509	8037	7755	4898	2858	282	Both	Linked	1335|NZ_LR134292.1 Streptococcus equinus	Streptococcaceae
L	5fc12e2e-49c9-46d1-9802-d34b9063e989	+	10217	4791	6318	1528	3899	6593	9474	2882	274	Both	Linked	1335|NZ_UHFK01000005.1 Streptococcus equinus	Streptococcaceae
L	6063ae71-157e-482c-90be-61a32fd128c9	-	9794	4061	2515	1547	2514	2245	1	2245	269	Both	Linked	1335|NZ_UHFK01000005.1 Streptococcus equinus	Streptococcaceae
L	6198cc44-74ce-48a0-ba9d-a07fd183b191	-	9446	3067	1528	1540	1527	1251	7	1245	276	Both	Linked	1335|NZ_UHHR01000001.1 Streptococcus equinus	Streptococcus
L	61db6cb8-0ac3-4c66-871f-e8b2df571774	-	8167	4261	2722	1540	2721	2432	6	2427	289	Both	Linked	1335|NZ_LR134292.1 Streptococcus equinus	Streptococcaceae
L	61f31b80-cfd7-4243-99a8-2106ffee262a	+	12883	5845	7382	1538	5501	7662	10591	2930	279	Both	Linked	1335|NZ_UHHR01000001.1 Streptococcus equinus	Streptococcaceae
L	623c6522-a408-4f17-a8b9-39e92b649be1	-	2538	2527	1461	1067	1460	1176	1	1176	284	Both	Linked	1335|NZ_LR134292.1 Streptococcus equinus	Streptococcaceae
L	635b6cdb-c02e-44c3-862a-756acb05cd7c	-	4099	3128	1620	1509	1619	1015	9	1007	604	Both	Linked	1123282|NZ_FQXV01000034.1 Sporobacter termitidis DSM 10068	Ruminococcaceae
L	638ac0de-baf1-4a31-bf71-33b9a4751df6	-	3963	3945	2523	1423	2522	2038	16	2023	484	Both	Linked	1123282|NZ_FQXV01000034.1 Sporobacter termitidis DSM 10068	Ruminococcaceae
L	64e42658-4414-4312-8dc5-8263ac77f4d0	-	5876	3106	1613	1494	1612	1033	4	1030	579	Both	Linked	46228|NZ_QSQN01000078.1 [Ruminococcus] lactaris	Lachnospiraceae
L	65168cd3-d7aa-4cba-8e80-ca4faa712d66	-	7809	6314	4801	1514	4800	4524	1649	2876	276	Both	Linked	1335|NZ_UHHR01000001.1 Streptococcus equinus	Streptococcus
L	6546598a-8b6d-4cbd-9125-2895f6298d40	-	9707	6378	4846	1533	4845	4561	1683	2879	284	Both	Linked	1335|NZ_UHHR01000001.1 Streptococcus equinus	Streptococcus
L	656d4f2e-b425-4e29-80f1-c07d728a5d68	-	4975	3149	1627	1523	1626	1079	2	1078	547	Both	Linked	742823|NZ_JH815522.1 Sutterella wadsworthensis 2_1_59BFAA	Burkholderiales
L	65854ba4-0d7c-47db-b4b3-9027cf06d6da	-	11432	3098	1570	1529	1569	1257	1	1257	312	Both	Linked	1335|NZ_UHHR01000001.1 Streptococcus equinus	Streptococcus
L	65854ba4-0d7c-47db-b4b3-9027cf06d6da	-	11432	11417	10726	692	10725	10448	7557	2892	277	Both	Linked	1335|NZ_UHHR01000001.1 Streptococcus equinus	Streptococcus
L	66063fc2-1c08-4667-a676-600212ca845d	-	15789	15779	14453	1327	14452	14172	11259	2914	280	Both	Linked	1335|NZ_LR134292.1 Streptococcus equinus	Streptococcus
L	6631d252-6633-48b1-9d17-f8ed10605438	-	7082	7077	6427	651	6426	6153	3289	2865	273	Both	Linked	1335|NZ_UHHR01000001.1 Streptococcus equinus	Streptococcaceae
L	66a93b2d-5f2d-44af-ab36-1d77eddb947a	-	3292	2919	1389	1531	1388	1114	3	1112	274	Both	Linked	1335|NZ_UHHR01000001.1 Streptococcus equinus	Streptococcus
L	66e03249-a494-4c96-bbb1-296f13d2e38e	-	9479	6299	4768	1532	4767	4490	1665	2826	277	Both	Linked	1335|NZ_LR134292.1 Streptococcus equinus	Lactobacillales
L	66ff9560-a843-4b89-b3e5-6623f782b2c0	-	4182	4178	3584	595	3583	3068	238	2831	515	Both	Linked	46206|NZ_FNZX01000001.1 Pseudobutyrivibrio ruminis	Lachnospiraceae
L	683ee237-464e-40f7-bc04-09c6cc4dffb8	+	15934	1906	3426	1521	12508	3699	6578	2880	272	Both	Linked	1335|NZ_UHHR01000001.1 Streptococcus equinus	Streptococcus
L	6893f262-05c5-44cf-973c-6679a7c25a90	-	7416	4655	3205	1451	3204	2904	26	2879	300	Both	Linked	1335|NZ_LR134292.1 Streptococcus equinus	Streptococcus
L	695135c1-8f7d-46aa-8f35-27526048a6e5	+	2595	2	717	716	1878	991	2585	1595	273	Both	Linked	1335|NZ_UHHR01000001.1 Streptococcus equinus	Streptococcus
L	697cc97e-f679-40eb-961a-9296751454d3	-	14826	9288	7730	1559	7729	7366	4476	2891	363	Both	Linked	1583|NZ_CP049097.1 Weissella confusa	Leuconostocaceae
L	6a15bfdd-c82f-42fd-a89a-a51b6f64734b	+	7998	1547	3075	1529	4923	3353	6255	2903	277	Both	Linked	1335|NZ_UHHR01000001.1 Streptococcus equinus	Streptococcus
L	6a9bd865-2a5c-49be-8c3e-267ab54ae820	+	4163	1	1026	1026	3137	1240	4025	2786	213	Both	Linked	1265|NZ_QGDI01000027.1 Ruminococcus flavefaciens	Ruminococcaceae
L	6b121ed6-21ea-46f1-be2f-be4b15950377	-	3988	3500	1997	1504	1996	1345	2	1344	651	Both	Linked	1469948|NZ_SLUO01000033.1 Kineothrix alysoides	Lachnospiraceae
L	6b51f3ea-5c06-4ef6-859b-41819cb039a8	-	11803	2959	1425	1535	1424	1142	1	1142	282	Both	Linked	1335|NZ_UHHR01000001.1 Streptococcus equinus	Streptococcaceae
L	6b8a3bf8-8137-4e5d-ae3f-a5473ed3f5d0	-	7789	7789	7232	558	7231	6951	4084	2868	280	Both	Linked	1335|NZ_CP046629.1 Streptococcus equinus	Streptococcaceae
L	6c1c8b15-a033-4a48-98e7-ff0747322135	+	3635	2	419	418	3216	1094	3634	2541	674	Both	Linked	154046|NZ_CABIXC010000046.1 Hungatella hathewayi	Clostridiaceae
L	6c4b6510-1c1b-4a99-9312-6fc8bb4f0c85	+	4624	2	1127	1126	3497	1779	4623	2845	651	Both	Linked	154046|NZ_CABLBO010000129.1 Hungatella hathewayi	Clostridiaceae
L	6c8cdbb0-e355-44c0-a4be-f2ee1add1728	+	8431	1396	2932	1537	5499	3209	6081	2873	276	Both	Linked	1335|NZ_UHFK01000005.1 Streptococcus equinus	Streptococcaceae
L	6ccd002a-633a-4a75-8d83-274e96efff94	-	3098	3081	2471	611	2470	1953	8	1946	517	Both	Linked	1705|NZ_LSTQ01000006.1 Corynebacterium stationis	Corynebacteriaceae
L	6d49b358-d0cb-49ea-9304-40ab579dd826	-	11320	6857	5375	1483	5374	5083	2194	2890	291	Both	Linked	1280704|NZ_ATWZ01000001.1 Streptococcus equinus SN033	Streptococcaceae
L	6e17cff3-9337-4f2d-87c8-ea06cb1bcbf4	+	4365	834	2359	1526	2006	2969	4361	1393	609	Both	Linked	1294025|NZ_BBCG01000153.1 Cellulosilyticum ruminicola JCM 14822	Lachnospiraceae
L	6e443e1c-0834-4df4-b219-53080f314d87	-	2779	2779	1613	1167	1612	1019	1	1019	593	Both	Linked	290055|NZ_JAAWUY010000098.1 Faecalicatena fissicatena	Lachnospiraceae
L	6e58f57c-95a5-48cd-9b3f-1bde96f2b6d1	+	3782	1	1266	1266	2516	1543	3780	2238	276	Both	Linked	1335|NZ_UHHR01000001.1 Streptococcus equinus	Streptococcaceae
L	6e9be27e-3525-4fa8-8560-5a07b89f75db	+	25855	4555	6087	1533	19768	6316	9193	2878	228	Both	Linked	1423755|NZ_BAML01000057.1 Lactobacillus hayakitensis DSM 18933 = JCM 14209	Ligilactobacillus
L	6ef0263d-f9f8-403d-b29a-af0cde908a72	+	2381	1	840	840	1541	1442	2351	910	601	Both	Linked	1796618|NZ_SGXF01000014.1 Cuneatibacter caecimuris	Lachnospiraceae
L	6f436f2d-dfaa-4944-bc78-fdb25e8f52d4	+	2254	5	963	959	1291	1404	2252	849	440	Both	Linked	1583|NZ_CP027563.1 Weissella confusa	Weissella
L	6f945901-29b4-49ed-9cf5-264472c08d50	-	6904	3198	1700	1499	1699	1228	17	1212	471	Both	Linked	46228|NZ_QSQN01000078.1 [Ruminococcus] lactaris	Lachnospiraceae
L	7026846e-7c74-41dd-9f33-a0c73b77b1aa	+	10280	554	2067	1514	8213	2346	5185	2840	278	Both	Linked	1335|NZ_UHHR01000001.1 Streptococcus equinus	Streptococcaceae
L	70524c79-09e1-4811-917e-f745099011ee	-	10345	2728	1207	1522	1206	921	4	918	285	Both	Linked	1335|NZ_LR134292.1 Streptococcus equinus	Streptococcus
L	70bc0413-4295-48ba-9a49-db15ac91a99b	-	6110	5761	4257	1505	4256	4012	1129	2884	244	Both	Linked	29363|NZ_OBIQ01000003.1 Clostridium paraputrificum	Clostridiaceae
L	70c36344-aee9-4a07-9975-b4a5a96bae65	-	4438	3758	2279	1480	2278	1859	10	1850	419	Both	Linked	1121315|NZ_AUUB01000009.1 Terrisporobacter glycolicus ATCC 14880 = DSM 1288	Peptostreptococcaceae
L	715b9279-6443-4a46-a258-2972c2d64712	+	11433	7903	9420	1518	2013	NA	NA	NA	NA	16S	Unlinked	1294025|NZ_BBCG01000153.1 Cellulosilyticum ruminicola JCM 14822	Lachnospiraceae
L	7189c242-b913-4f4e-a1b2-2de8222e9801	-	4466	4464	3754	711	3753	3468	608	2861	285	Both	Linked	1335|NZ_UHHR01000001.1 Streptococcus equinus	Streptococcaceae
L	71a613f0-96d6-4bda-94f0-e17fa10781ae	+	3735	61	1510	1450	2225	2060	3573	1514	549	Both	Linked	294671|NZ_FOTL01000013.1 Methanobrevibacter olleyae	Methanobacteriaceae
L	71aec1c5-fc42-4b58-a769-77bdd1c401a9	+	10318	2	816	815	9502	1091	3962	2872	274	Both	Linked	1335|NZ_LR134292.1 Streptococcus equinus	Streptococcaceae
L	72370481-dcc0-47db-9887-586cfa75ebbb	+	4623	2	967	966	3656	1245	4133	2889	277	Both	Linked	1335|NZ_UHHR01000001.1 Streptococcus equinus	Streptococcus
L	724acc82-a9ad-4237-a238-bd7b966663be	-	7813	6077	4562	1516	4561	3986	1107	2880	575	Both	Linked	39491|NZ_JAAISB010000109.1 [Eubacterium] rectale	Lachnospiraceae
L	72cc106e-2640-4242-aa4c-ff34786ac4fd	-	13008	10000	8437	1564	8436	8154	5260	2895	282	Both	Linked	1335|NZ_UHFK01000005.1 Streptococcus equinus	Streptococcus
L	733c9a7e-5230-404f-a634-8594539fe40a	+	2459	9	911	903	1548	1200	2452	1253	288	Both	Linked	1335|NZ_UHFK01000003.1 Streptococcus equinus	Streptococcus
L	735e9aa0-ff58-4792-87ee-abd78f67019d	-	5954	3476	1992	1485	1991	1348	10	1339	643	Both	Linked	46503|NZ_WNDI01000077.1 Parabacteroides merdae	Tannerellaceae
L	73b9e851-4ad6-4d20-a8f5-974efe04c0f6	+	4797	12	1172	1161	3625	1699	4600	2902	526	Both	Linked	634498|NC_013790.1 Methanobrevibacter ruminantium M1	Methanobacteriaceae
L	742e5111-acc0-4147-9236-8e9bb4d9a55b	-	2841	2839	2043	797	2042	1624	3	1622	418	Both	Linked	39486|NZ_JAAIOF010000076.1 Dorea formicigenerans	Lachnospiraceae
L	7497ceb1-c281-48db-bf22-30c5ae3e86eb	+	5147	2024	3532	1509	1615	4001	5147	1147	468	Both	Linked	1796636|NZ_SLXA01000034.1 Frisingicoccus caecimuris	Lachnospiraceae
L	74c717f5-77b3-45b3-a8e7-72917855ed51	-	11665	3070	1541	1530	1540	1251	2	1250	289	Both	Linked	1335|NZ_UHHR01000001.1 Streptococcus equinus	Streptococcaceae
L	7514de41-c130-44de-8873-06bed0974aca	-	11498	5588	4055	1534	4054	3781	902	2880	273	Both	Linked	1335|NZ_LR134292.1 Streptococcus equinus	Streptococcus
L	75cbef85-3adc-4e92-9a5c-b63523761207	-	4096	3164	1596	1569	1595	1318	2	1317	277	Both	Linked	1335|NZ_UHHR01000001.1 Streptococcus equinus	Streptococcaceae
L	767035a7-a1ce-4198-8673-a31d7f0b4775	-	5678	4834	3324	1511	3323	2923	77	2847	400	Both	Linked	39491|NZ_JAAISB010000109.1 [Eubacterium] rectale	Lachnospiraceae
L	7683fa18-0f5e-493c-b040-9468873cfb27	-	4090	3245	1720	1526	1719	1438	11	1428	281	Both	Linked	1335|NZ_UHHR01000001.1 Streptococcus equinus	Streptococcus
L	76a63368-9dcf-4368-9134-7d021c6574bc	-	5519	5506	4468	1039	4467	4029	1190	2840	438	Both	Linked	39485|NZ_CZBU01000002.1 Lachnospira eligens	Firmicutes
L	76ab9cbd-7f26-499f-8632-d7cf33f0df84	+	6774	3578	5078	1501	1696	5456	6773	1318	377	Both	Linked	1267|NZ_CABIXL010000022.1 Clostridium ventriculi	Clostridiales
L	76ae7868-177d-4b74-9f49-9ceedf8bccd4	-	10937	10211	8689	1523	8688	8411	5560	2852	277	Both	Linked	1335|NZ_FZRA01000013.1 Streptococcus equinus	Streptococcus
L	76aec78a-df68-49a8-a5e7-9cd1c13e5410	+	3415	2	1106	1105	2309	1375	3414	2040	268	Both	Linked	1123282|NZ_FQXV01000034.1 Sporobacter termitidis DSM 10068	Ruminococcaceae
L	76f9c452-8693-42c2-a18e-5b4beb409f55	+	6640	3447	4897	1451	1743	5406	6633	1228	508	Both	Linked	190974|NZ_FOAK01000003.1 Methanobrevibacter gottschalkii	Methanobacteriaceae
L	770e045a-b7d5-465e-9357-154602c2b0b5	-	3801	3789	3284	506	3283	2784	3	2782	499	Both	Linked	1122142|NZ_FNPG01000003.1 Lachnobacterium bovis DSM 14045	Lachnospiraceae
L	77167ab3-e49c-4954-bd1b-5c5ff017cff4	+	2055	2	661	660	1394	931	2055	1125	269	Both	Linked	1335|NZ_UHHR01000001.1 Streptococcus equinus	Streptococcus
L	773e57d7-2004-4cb6-bb78-691fe98a9561	+	6464	1725	3257	1533	3207	3789	6464	2676	531	Both	Linked	39491|NZ_QSQP01000011.1 [Eubacterium] rectale	Clostridiales
L	7744bb62-ae71-4d7d-b4f0-6b647bc872d8	-	4176	3317	1818	1500	1817	1335	6	1330	482	Both	Linked	1336236|NZ_JAEF01000027.1 Ruminococcus flavefaciens ATCC 19208	Ruminococcaceae
L	77817f31-d09f-4965-9f36-16c3db14d395	+	2913	13	1217	1205	1696	1491	2913	1423	273	Both	Linked	1335|NZ_UHHR01000001.1 Streptococcus equinus	Streptococcus
L	78444d02-bd25-4902-bb42-5832bbf6ba86	-	3863	2820	1318	1503	1317	1028	5	1024	289	Both	Linked	1335|NZ_UHHR01000001.1 Streptococcus equinus	Streptococcus
L	790c48f5-26d6-4180-891a-163db54fe5d1	-	2186	2138	1624	515	1623	1113	2	1112	510	Both	Linked	1122229|NZ_RKRG01000006.1 Methanobrevibacter gottschalkii DSM 11977	Methanobacteriaceae
L	795cc06d-4640-4c59-b111-c5af9365e241	+	6275	3152	4736	1585	1539	4940	6261	1322	203	Both	Linked	1392007|NZ_AWWH01000162.1 Lactobacillus equi DPC 6820	Lactobacillaceae
L	79eca77e-90d3-4c64-b864-91262f57f342	-	3760	3758	2802	957	2801	2400	3	2398	401	Both	Linked	1423740|NZ_AZFH01000028.1 Lactobacillus equi DSM 15833 = JCM 10991	Ligilactobacillus
L	7a661260-e447-4d13-9768-e55631e7c14d	+	4454	1747	3280	1534	1174	3591	4452	862	310	Both	Linked	1123282|NZ_FQXV01000034.1 Sporobacter termitidis DSM 10068	Ruminococcaceae
L	7c14fc7e-ba06-4377-9284-92e1d6daaa8c	-	5579	3793	2292	1502	2291	1905	1	1905	386	Both	Linked	1123282|NZ_FQXV01000034.1 Sporobacter termitidis DSM 10068	Ruminococcaceae
L	7cac9304-9170-4400-b7be-4e296e3cd04e	+	3872	4	739	736	3133	1008	3871	2864	268	Both	Linked	626940|NZ_CABKPS010000016.1 Phascolarctobacterium succinatutens	Acidaminococcaceae
L	7cb72716-428e-41d9-9790-2c81147bdbb2	-	3138	3112	2060	1053	2059	1509	37	1473	550	Both	Linked	1705|NZ_CP014279.1 Corynebacterium stationis	Corynebacteriaceae
L	7cce4472-a394-4aca-b47b-d9a85e3b1789	-	3590	3443	1910	1534	1909	1629	16	1614	280	Both	Linked	1335|NZ_LR134292.1 Streptococcus equinus	Streptococcus
L	7ce0388a-83ad-40c2-a2ae-d405c263e09e	+	4309	1	629	629	3680	1186	4076	2891	556	Both	Linked	634498|NC_013790.1 Methanobrevibacter ruminantium M1	Methanobacteriaceae
L	7d1ac3ec-bd99-450f-9596-9390774ad4ef	+	4902	678	2176	1499	2726	2403	4901	2499	226	Both	Linked	1410672|NZ_JHXI01000031.1 Ruminococcus flavefaciens ND2009	Ruminococcaceae
L	7d2bc4c7-7c34-44f8-96bc-46159e942784	+	5017	22	1072	1051	3945	1348	4233	2886	275	Both	Linked	1335|NZ_UHFK01000005.1 Streptococcus equinus	Streptococcus
L	7d405f1a-9f8f-4caf-b121-4e1e972dec9f	+	2934	8	1009	1002	1925	1607	2927	1321	597	Both	Linked	1123282|NZ_FQXV01000034.1 Sporobacter termitidis DSM 10068	Ruminococcaceae
L	7d4c8691-9ac2-4778-a51e-53462adb8b63	+	4447	638	2176	1539	2271	2456	4421	1966	279	Both	Linked	1335|NZ_UHFK01000003.1 Streptococcus equinus	Streptococcaceae
L	7d6e9aa5-6bd1-45bb-9a52-3e981938e7d8	-	3854	2693	1158	1536	1157	875	8	868	282	Both	Linked	150055|NZ_CABIZE010000032.1 Streptococcus lutetiensis	Streptococcaceae
L	7dc079b6-5a73-433a-b53c-c7c6543f296a	-	3515	3316	1984	1333	1983	1704	1	1704	279	Both	Linked	1335|NZ_LR134292.1 Streptococcus equinus	Streptococcaceae
L	7ddd645f-c416-44f9-8ca6-6a0f3a71f2b5	-	4590	4043	2504	1540	2503	2226	1	2226	277	Both	Linked	1335|NZ_UHFK01000005.1 Streptococcus equinus	Streptococcaceae
L	7e3045f5-1935-4e1f-ba67-da3dc7e8bb5d	-	6243	4939	3430	1510	3429	2865	30	2836	564	Both	Linked	418240|NZ_JAAINF010000147.1 Blautia wexlerae	Lachnospiraceae
L	7e6e88ea-f61b-49c7-937d-bd3416dfae07	-	3970	3954	2538	1417	2537	2048	2	2047	489	Both	Linked	1329262|NZ_RJVG01000025.1 Mobilisporobacter senegalensis	Lachnospiraceae
L	7ebb5227-324b-4b1b-9eb7-1a8a100cbdee	+	2446	1	722	722	1724	1255	2443	1189	532	Both	Linked	40518|NZ_CABMMZ010000023.1 Ruminococcus bromii	Clostridiales
L	7f128cf4-5071-4ed4-a0de-ff54d9571cb2	+	2217	1	500	500	1717	779	2207	1429	278	Both	Linked	1335|NZ_JNLO01000001.1 Streptococcus equinus	Streptococcaceae
L	7fbc2147-b869-4a5f-9847-f538ede2f36a	-	3036	3033	2604	430	2603	2371	2	2370	232	Both	Linked	1410672|NZ_JHXI01000031.1 Ruminococcus flavefaciens ND2009	Ruminococcaceae
L	8016bcc1-dd7e-4d4e-86c6-b88f7431920c	-	1762	1745	1226	520	1225	943	1	943	282	Both	Linked	1335|NZ_FOOP01000011.1 Streptococcus equinus	Streptococcaceae
L	806651e1-48de-4d0c-bc65-faab8788b792	-	4026	3861	2318	1544	2317	2039	2	2038	278	Both	Linked	1335|NZ_UHHR01000001.1 Streptococcus equinus	Streptococcaceae
L	80bdab64-16b2-44d8-95e0-e2ba44d6f08e	-	6604	3971	2439	1533	2438	1994	2	1993	444	Both	Linked	1624|NZ_LXZD01000244.1 Lactobacillus salivarius	Lactobacillaceae
L	81142c04-9e2c-491b-beb4-757d556d38dd	+	6701	1137	2672	1536	4029	3075	5966	2892	402	Both	Linked	163|NZ_FORI01000024.1 Treponema bryantii	Spirochaetaceae
L	82550673-1df2-46db-932f-d5b546431729	+	4884	246	1785	1540	3099	2063	4883	2821	277	Both	Linked	1335|NZ_UHHR01000001.1 Streptococcus equinus	Streptococcaceae
L	82da897c-a43b-488f-874c-26766dd69394	-	1941	1906	1402	505	1401	1111	1	1111	290	Both	Linked	1123282|NZ_FQXV01000034.1 Sporobacter termitidis DSM 10068	Ruminococcaceae
L	82eb6f21-2361-48d4-830d-74ee74acc1d8	-	6161	3103	1566	1538	1565	1291	6	1286	274	Both	Linked	1335|NZ_FNZW01000009.1 Streptococcus equinus	Streptococcaceae
L	835388e4-bd2b-4535-8536-b5d2337d0467	+	7280	5	934	930	6346	1205	4052	2848	270	Both	Linked	1335|NZ_UHHR01000001.1 Streptococcus equinus	Streptococcaceae
L	842e88ee-3707-42e1-861f-7f615be91535	+	1635	10	503	494	1132	780	1634	855	276	Both	Linked	1335|NZ_UHHR01000001.1 Streptococcus equinus	Streptococcus equinus
L	846b4355-f36e-43d1-a1cd-75a93a4ca317	-	10597	7008	5462	1547	5461	5022	2174	2849	439	Both	Linked	1423755|NZ_BAML01000057.1 Lactobacillus hayakitensis DSM 18933 = JCM 14209	Lactobacillaceae
L	84ac7bd7-c7c3-470b-8cd9-de42101d02e7	-	14047	4751	3267	1485	3266	3055	181	2875	211	Both	Linked	1267|NZ_UAUL01000007.1 Clostridium ventriculi	Clostridiaceae
L	84e75c9e-1ca8-406d-b825-e374f8af5df5	-	3418	3418	2757	662	2756	2336	1	2336	420	Both	Linked	39491|NZ_JAAISB010000109.1 [Eubacterium] rectale	Lachnospiraceae
L	85a67136-396c-4a0b-928e-db237bb89ecf	-	3929	3586	2053	1534	2052	1862	2	1861	190	Both	Linked	1903261|NZ_LT706945.1 Mailhella massiliensis	Desulfovibrionaceae
L	8640d0e6-49cb-4555-a272-7a83540a99d3	+	5145	2049	3550	1502	1595	3998	5143	1146	447	Both	Linked	185007|NZ_VTVE01000008.1 Pseudobutyrivibrio xylanivorans	Lachnospiraceae
L	86a22359-56a7-40d3-8cf7-a5cf79471adc	-	10787	6793	5259	1535	5258	4980	2106	2875	278	Both	Linked	1335|NZ_UHFK01000005.1 Streptococcus equinus	Streptococcus
L	86c93847-6158-47bd-be93-590bfbc141ee	+	5959	242	1688	1447	4271	2215	5157	2943	526	Both	Linked	190974|NZ_FOAK01000015.1 Methanobrevibacter gottschalkii	Methanobacteriaceae
L	86da6102-2c44-431f-b358-cfb35e037096	+	1727	1	402	402	1325	681	1725	1045	278	Both	Linked	1335|NZ_FNGX01000010.1 Streptococcus equinus	Streptococcaceae
L	87a78d4c-5d0d-4da0-81cd-4d3d8a862c1b	-	10495	9993	8478	1516	8477	8202	5351	2852	275	Both	Linked	1335|NZ_LR134292.1 Streptococcus equinus	Streptococcus
L	87f2da62-f8fd-425b-b1d0-03b7a0d5485f	+	10435	5594	7115	1522	3320	7399	10258	2860	283	Both	Linked	1335|NZ_UHFK01000005.1 Streptococcus equinus	Streptococcaceae
L	8837ff6b-f44f-4dab-8bf7-5ab70d28ca4e	-	2918	2918	1451	1468	1450	935	1	935	515	Both	Linked	1123282|NZ_FQXV01000034.1 Sporobacter termitidis DSM 10068	Ruminococcaceae
L	88637474-1e09-473a-a72d-bab948adbc89	+	5008	2	1186	1185	3822	1477	4361	2885	290	Both	Linked	1335|NZ_UHFK01000005.1 Streptococcus equinus	Streptococcus
L	8892f5e8-2e08-4bd6-8ed7-60fabb4effc1	-	10334	9917	8378	1540	8377	8087	5211	2877	290	Both	Linked	1335|NZ_UHHR01000001.1 Streptococcus equinus	Streptococcaceae
L	8b004348-217b-45c8-8c4d-8c0c99215eca	-	9165	7741	6248	1494	6247	5957	3111	2847	290	Both	Linked	1335|NZ_UHFK01000005.1 Streptococcus equinus	Streptococcaceae
L	8b5b7676-8639-4ea4-98e5-4e2a3d8e6ec0	-	4187	3144	1633	1512	1632	1422	14	1409	210	Both	Linked	1267|NZ_UAUL01000007.1 Clostridium ventriculi	Clostridiales
L	8b691fee-bae7-4ca5-9ab1-bfdfcb1ce4df	-	4227	3912	2429	1484	2428	1969	2	1968	459	Both	Linked	471189|NZ_WKPN01000054.1 Gordonibacter pamelaeae	Eggerthellales
L	8b90e73c-e00d-4694-af1c-5d2e3296306f	+	4604	1507	3035	1529	1569	3312	4603	1292	276	Both	Linked	1335|NZ_UHHR01000001.1 Streptococcus equinus	Streptococcus
L	8bef050c-0bfd-4d6a-9f47-1f753c192f18	-	3460	3455	2135	1321	2134	1857	1	1857	277	Both	Linked	1335|NZ_UHHR01000001.1 Streptococcus equinus	Streptococcaceae
L	8c2fd265-8f24-41b1-949e-ef53586d9e72	+	3876	2	806	805	3070	1080	3861	2782	273	Both	Linked	1335|NZ_UHHR01000001.1 Streptococcus equinus	Streptococcus
L	8c6402bf-06e8-45df-b7a1-ba15a247e5e7	+	8792	4786	6326	1541	2466	6756	8767	2012	429	Both	Linked	626940|NZ_CABKPS010000008.1 Phascolarctobacterium succinatutens	Acidaminococcaceae
L	8c66dc8a-c157-4244-9b32-2670850e651b	-	9190	9184	8547	638	8546	8265	5402	2864	281	Both	Linked	1335|NZ_UHHR01000001.1 Streptococcus equinus	Streptococcus
L	8cbd1a1b-e293-43b2-b24b-a2d1e7fa368f	-	3741	3713	2308	1406	2307	1879	1	1879	428	Both	Linked	1712665|NZ_PDYG01000071.1 Agathobacter ruminis	Lachnospiraceae
L	8d08fee0-33d9-45f7-94e6-e2a28caf8e38	-	6443	3441	1905	1537	1904	1627	22	1606	277	Both	Linked	1335|NZ_LR134292.1 Streptococcus equinus	Streptococcaceae
L	8d1faf71-4e19-402e-9ea5-2a79a5ffdc67	+	12558	7992	9454	1463	3104	9979	12556	2578	524	Both	Linked	1122229|NZ_RKRG01000006.1 Methanobrevibacter gottschalkii DSM 11977	Methanobacteriaceae
L	8d405732-ee7c-48ea-bdcd-17467bbbb48b	-	5730	5234	3722	1513	3721	3092	229	2864	629	Both	Linked	39488|NZ_CYYC01000085.1 Anaerobutyricum hallii	Clostridiales
L	8de4a393-d4bd-4913-8363-1392a87460b6	+	5256	1969	3468	1500	1788	4092	5241	1150	623	Both	Linked	33038|NZ_QRHH01000052.1 [Ruminococcus] gnavus	Lachnospiraceae
L	8decb0be-1a96-4fd3-80c4-d9c32868ee58	-	6185	5059	3555	1505	3554	3095	247	2849	459	Both	Linked	1796636|NZ_SLXA01000034.1 Frisingicoccus caecimuris	Lachnospiraceae
L	8e1d6235-cd43-443c-b501-e6f8276cdd28	+	7862	4262	5804	1543	2058	6081	7862	1782	276	Both	Linked	1280704|NZ_ATWZ01000001.1 Streptococcus equinus SN033	Streptococcus
L	8e351c19-5ef8-474c-a9c4-ddec3f84f8e2	-	4260	3099	1577	1523	1576	1015	1	1015	561	Both	Linked	28051|NZ_FNUL01000035.1 Lachnospira multipara	Lachnospiraceae
L	8e531474-9c36-463e-9687-58e97bda9544	+	7974	692	2211	1520	5763	2486	5382	2897	274	Both	Linked	1335|NZ_UHHR01000001.1 Streptococcus equinus	Streptococcus
L	8e664389-b54e-425e-a7fd-8a081a4a894b	+	3591	9	1071	1063	2520	1375	3587	2213	303	Both	Linked	28118|NZ_WKNP01000141.1 Odoribacter splanchnicus	Odoribacteraceae
L	8e6a4a18-bab2-45eb-949b-0c30c8f273f4	-	4077	4076	2707	1370	2706	2429	1	2429	277	Both	Linked	1335|NZ_LR134292.1 Streptococcus equinus	Streptococcus
L	8f068d80-5f57-407c-9465-fe689944dd67	+	9687	1	1224	1224	8463	1744	4696	2953	519	Both	Linked	1122229|NZ_RKRG01000006.1 Methanobrevibacter gottschalkii DSM 11977	Methanobacteriaceae
L	8f9ac1b8-c6b3-42a0-8f97-83b5072ffc6f	-	2363	2358	1962	397	1961	1750	17	1734	211	Both	Linked	1423755|NZ_BAML01000057.1 Lactobacillus hayakitensis DSM 18933 = JCM 14209	Ligilactobacillus
L	8f9c4a0a-ef95-48e5-a606-9785dfc8c47e	+	4146	390	1899	1510	2247	2129	4144	2016	229	Both	Linked	1265|NZ_FNWV01000032.1 Ruminococcus flavefaciens	Ruminococcaceae
L	9098175a-0d58-4449-a769-8a5ad697b1db	-	3051	3045	2563	483	2562	2068	7	2062	494	Both	Linked	1712665|NZ_PDYG01000071.1 Agathobacter ruminis	Lachnospiraceae
L	91553491-e51c-4421-962d-c1254a761bb0	+	3747	1	846	846	2901	1121	3746	2626	274	Both	Linked	1335|NZ_UHHR01000001.1 Streptococcus equinus	Streptococcus
L	91902d05-82bc-4298-b4ab-cb682046df16	-	3717	3401	1914	1488	1913	1381	6	1376	532	Both	Linked	1469948|NZ_SLUO01000033.1 Kineothrix alysoides	Lachnospiraceae
L	91eb8c02-cff6-4c1d-90f5-5da0678f9c7c	+	18853	2873	4395	1523	14458	4676	7546	2871	280	Both	Linked	1335|NZ_UHHR01000001.1 Streptococcus equinus	Streptococcus
L	923ce288-8c03-4a00-adfd-c1921050e9ef	-	4519	2904	1401	1504	1400	1118	1	1118	282	Both	Linked	1335|NZ_UHHR01000001.1 Streptococcus equinus	Streptococcus
L	92b09bcb-217e-4cef-8b30-24c85c6d35d9	-	3232	3221	1953	1269	1952	1200	8	1193	752	Both	Linked	29354|NZ_JAAWUT010000083.1 Lacrimispora celerecrescens	Lachnospiraceae
L	93323c2d-6a33-491a-a23a-c6a00ebe4cf8	+	2127	2	915	914	1212	1141	2125	985	225	Both	Linked	169435|NZ_NFKQ01000075.1 Anaerotruncus colihominis	Ruminococcaceae
L	9341205c-7119-4abd-ad15-9b0c496f93b8	-	13631	6944	5406	1539	5405	4756	1901	2856	649	Both	Linked	185007|NZ_VTVE01000007.1 Pseudobutyrivibrio xylanivorans	Lachnospiraceae
L	93d2793a-5865-4452-8801-e655e71b68b8	+	6194	127	1666	1540	4528	1942	4795	2854	275	Both	Linked	1335|NZ_UHHR01000001.1 Streptococcus equinus	Streptococcus
L	945a1a03-d6d9-4a41-a517-9ed10844a51d	-	8328	4783	3275	1509	3274	2836	5	2832	438	Both	Linked	29361|NZ_JAAIUD010000034.1 Tyzzerella nexilis	Lachnospiraceae
L	9490f03f-6003-48ce-bbff-b7a3eb9d2847	+	4615	1465	2973	1509	1642	3705	4605	901	731	Both	Linked	1737424|NZ_WWVV01000062.1 Blautia massiliensis	Lachnospiraceae
L	94afaddb-6d75-448e-8c07-819f5904b4e1	-	3267	3032	1533	1500	1532	1332	3	1330	200	Both	Linked	1505|NZ_CENA01000012.1 Paeniclostridium sordellii	Clostridiales
L	94e488d8-0ebf-4751-a89c-816405621047	+	1774	1	499	499	1275	783	1774	992	283	Both	Linked	1335|NZ_UHHR01000001.1 Streptococcus equinus	Streptococcaceae
L	94ff3379-f0b8-4394-94d2-2a36f694c188	-	5446	4379	3015	1365	3014	2514	12	2503	500	Both	Linked	634498|NC_013790.1 Methanobrevibacter ruminantium M1	Methanobacteriaceae
L	950f8f1d-e856-4183-8892-b5119b2cfe4a	-	6817	6626	5876	751	5875	5589	2746	2844	286	Both	Linked	1335|NZ_UHHR01000001.1 Streptococcus equinus	Streptococcaceae
L	953bbdac-f436-4143-b88e-5e67587f99c8	+	8579	3268	4806	1539	3773	5220	8132	2913	413	Both	Linked	1423740|NZ_AZFH01000028.1 Lactobacillus equi DSM 15833 = JCM 10991	Ligilactobacillus
L	9650a0c4-c857-47ce-9716-508c64f02667	-	3579	3135	1606	1530	1605	1318	3	1316	287	Both	Linked	1335|NZ_UHFK01000005.1 Streptococcus equinus	Streptococcus
L	9696429e-07c3-44b9-a174-f484401fc10e	-	2494	2487	1864	624	1863	1140	1	1140	723	Both	Linked	33043|NZ_JAAIOI010000024.1 Coprococcus eutactus	Lachnospiraceae
L	9736ecd2-a103-46a5-a572-57d72c454ad2	+	4123	1	739	739	3384	1133	4004	2872	393	Both	Linked	163|NZ_FORI01000024.1 Treponema bryantii	Spirochaetaceae
L	9745f196-43d9-487c-bab2-3c06baa648ce	-	4356	3610	2066	1545	2065	1790	2	1789	275	Both	Linked	1335|NZ_UHHR01000001.1 Streptococcus equinus	Streptococcus
L	975e424e-387c-40d1-85a3-051d48bfa586	+	11533	7093	8633	1541	2900	9344	11527	2184	710	Both	Linked	1712665|NZ_PDYG01000071.1 Agathobacter ruminis	Lachnospiraceae
L	97bb037e-6efb-4ef1-ab64-3b259e01888b	+	7408	65	1609	1545	5799	1884	4740	2857	274	Both	Linked	1335|NZ_LR134292.1 Streptococcus equinus	Streptococcaceae
L	985f3a9d-8c2a-4e84-b156-13244ca4e95f	+	1986	1	728	728	1258	943	1986	1044	214	Both	Linked	1265|NZ_FNZT01000043.1 Ruminococcus flavefaciens	Ruminococcaceae
L	98ac064b-8512-4a96-bbca-889437c7504a	+	8641	1537	3067	1531	5574	3523	6390	2868	455	Both	Linked	626940|NZ_CABKPS010000016.1 Phascolarctobacterium succinatutens	Acidaminococcaceae
L	98d0e252-d7b9-47db-b392-b671867b498b	+	13236	3075	4605	1531	8631	4880	7739	2860	274	Both	Linked	1335|NZ_UHHR01000001.1 Streptococcus equinus	Streptococcus
L	98eee274-e6b2-4f50-98e3-c9d6f30cd6d7	+	16176	11315	12858	1544	3318	13137	16012	2876	278	Both	Linked	1335|NZ_UHFK01000005.1 Streptococcus equinus	Streptococcaceae
L	99884a5f-81e4-4a47-80f7-3a711db6c852	+	5894	265	1820	1556	4074	2109	4996	2888	288	Both	Linked	1335|NZ_UHHR01000001.1 Streptococcus equinus	Streptococcaceae
L	99c226ab-c151-4741-86c5-80facb5ac877	+	5282	18	1355	1338	3927	1648	4459	2812	292	Both	Linked	1123282|NZ_FQXV01000034.1 Sporobacter termitidis DSM 10068	Ruminococcaceae
L	99ec74ee-dd85-428c-aaf9-22cb82731ca5	-	6371	6101	4597	1505	4596	4321	1503	2819	275	Both	Linked	1335|NZ_UHHR01000001.1 Streptococcus equinus	Streptococcaceae
L	9a9f02a7-2e18-410a-840f-2d0505d1aea4	-	16928	6208	4679	1530	4678	4401	1518	2884	277	Both	Linked	1335|NZ_UHHR01000001.1 Streptococcus equinus	Streptococcus
L	9ac401b3-3739-4e51-9f8c-a6f6f7176c12	+	4257	295	1766	1472	2491	2260	4249	1990	493	Both	Linked	1122229|NZ_RKRG01000006.1 Methanobrevibacter gottschalkii DSM 11977	Methanobacteriaceae
L	9ac8bb1e-36c4-4403-a420-7b1761ad3020	-	4675	4672	3548	1125	3547	2758	8	2751	789	Both	Linked	418240|NZ_WWVG01000042.1 Blautia wexlerae	Lachnospiraceae
L	9ae7508c-f9a7-4f12-8016-f6673c2228ea	-	3521	3267	1774	1494	1773	1149	4	1146	624	Both	Linked	33038|NZ_NIHT01000004.1 [Ruminococcus] gnavus	Clostridiales
L	9b5d4845-cdd9-4d7b-9031-577915b4610e	+	13904	6	493	488	13411	769	3604	2836	275	Both	Linked	1335|NZ_LR134292.1 Streptococcus equinus	Streptococcus
L	9bc075e8-d498-4dd2-a397-5abdaaebc904	+	10147	2040	3575	1536	6572	3854	6733	2880	278	Both	Linked	1335|NZ_UHFK01000005.1 Streptococcus equinus	Streptococcus
L	9be726c5-402c-4810-a49a-2edb97fe9396	-	7191	6595	5106	1490	5105	4616	1829	2788	489	Both	Linked	1336236|NZ_JAEF01000027.1 Ruminococcus flavefaciens ATCC 19208	Ruminococcaceae
L	9c04d295-021e-4b1d-bc2b-6d97eb767542	-	1849	1849	1253	597	1252	987	2	986	265	Both	Linked	1335|NZ_UHHR01000001.1 Streptococcus equinus	Streptococcus
L	9c259029-274a-4f2a-8383-ffa92e442aa6	+	4855	1382	2896	1515	1959	3433	4845	1413	536	Both	Linked	1912855|NZ_SLZV01000063.1 Faecalimonas umbilicata	Lachnospiraceae
L	9c70e14f-09e0-4528-b191-0f4d6c1d2735	+	4895	14	1114	1101	3781	1612	4464	2853	497	Both	Linked	33035|NZ_CABJAF010000039.1 Blautia producta	Clostridiales
L	9c97f73d-a65f-4508-87be-992fffd635ea	+	10334	6461	8003	1543	2331	8277	10334	2058	273	Both	Linked	1335|NZ_LR134292.1 Streptococcus equinus	Streptococcaceae
L	9cdfae3d-018b-49c4-97b1-c9afa4b5ccbc	+	11263	1896	3427	1532	7836	3705	6606	2902	277	Both	Linked	1335|NZ_UHFK01000005.1 Streptococcus equinus	Streptococcus
L	9d1afcde-1f7b-40bc-b524-a262a2b314fd	-	7815	7780	6374	1407	6373	5760	2924	2837	613	Both	Linked	418240|NZ_WWUZ01000005.1 Blautia wexlerae	Clostridiales
L	9d413573-1548-4535-812b-45e9c9720ca5	-	2143	2140	1676	465	1675	1418	20	1399	257	Both	Linked	1123282|NZ_FQXV01000034.1 Sporobacter termitidis DSM 10068	Ruminococcaceae
L	9d833798-38c5-4e44-8c32-c4ecc2c198f2	-	2320	2319	1878	442	1877	1229	4	1226	648	Both	Linked	140626|NZ_FOGW01000003.1 Lachnobacterium bovis	Lachnospiraceae
L	9d9b0b2d-04db-427c-9659-1863c976f57b	-	5043	5041	3585	1457	3584	3309	420	2890	275	Both	Linked	1335|NZ_UHFK01000005.1 Streptococcus equinus	Streptococcus
L	9e01c947-f48c-4276-924c-7fc2cbd31855	-	6347	6347	5539	809	5538	5261	2392	2870	277	Both	Linked	1335|NZ_UHHR01000001.1 Streptococcus equinus	Streptococcus
L	9ea04c02-1d17-4fed-b4a4-f408041e8d34	+	4208	1272	2819	1548	1389	3226	4196	971	406	Both	Linked	1392007|NZ_AWWH01000162.1 Lactobacillus equi DPC 6820	Ligilactobacillus
L	9ebc07a5-2180-49f0-94cc-139368d79533	-	4057	4057	3284	774	3283	2983	75	2909	300	Both	Linked	1335|NZ_UHFK01000005.1 Streptococcus equinus	Streptococcaceae
L	9f19aea0-acc2-4643-9591-50541ccb81e1	-	2820	2820	1991	830	1990	1733	1	1733	257	Both	Linked	1123282|NZ_FQXV01000034.1 Sporobacter termitidis DSM 10068	Ruminococcaceae
L	9f4e671a-ca99-4e97-bc17-51b7494f7083	-	3166	3165	2472	694	2471	2012	3	2010	459	Both	Linked	89014|NZ_CABHNW010000034.1 Blautia luti	Lachnospiraceae
L	9f5769d4-c12b-422d-8df7-47c161a40e8e	-	5088	4516	3015	1502	3014	2751	27	2725	263	Both	Linked	1123282|NZ_FQXV01000034.1 Sporobacter termitidis DSM 10068	Ruminococcaceae
L	9f6a7fff-163a-42c0-9b41-9ad066517a43	-	1991	1981	1119	863	1118	824	2	823	294	Both	Linked	1335|NZ_UHHR01000001.1 Streptococcus equinus	Streptococcaceae
L	9fdf548d-e057-4649-b005-fd93e973a9b0	+	2407	2	669	668	1738	943	2404	1462	273	Both	Linked	1335|NZ_CP046628.1 Streptococcus equinus	Streptococcus
L	a02f7369-0961-4261-a1c5-de023c7df62a	+	3552	6	968	963	2584	1491	3541	2051	522	Both	Linked	1796636|NZ_SLXA01000034.1 Frisingicoccus caecimuris	Lachnospiraceae
L	a092db4a-8383-4bd9-b6e6-8f91f4c8d08a	-	6683	5992	4451	1542	4450	4174	1288	2887	276	Both	Linked	1335|NZ_UHHR01000001.1 Streptococcus equinus	Streptococcaceae
L	a0c577fe-1628-41d6-9163-3a15a0bcbaf5	+	3750	514	2026	1513	1724	2560	3745	1186	533	Both	Linked	39491|NZ_QRUX01000066.1 [Eubacterium] rectale	Lachnospiraceae
L	a16008a2-c504-483f-ab46-3c27fed0dcd1	-	2140	2140	1419	722	1418	819	2	818	599	Both	Linked	28118|NZ_WKNP01000141.1 Odoribacter splanchnicus	Odoribacteraceae
L	a1c2fd36-8ea9-49cb-b49e-018fd756e421	-	10062	4143	2572	1572	2571	2369	1	2369	202	Both	Linked	1423742|NZ_BBAS01000028.1 Lactobacillus equigenerosi DSM 18793 = JCM 14505	Limosilactobacillus
L	a1e2ada2-a615-4e43-8557-f52181c55700	+	3920	359	1889	1531	2031	2109	3920	1812	219	Both	Linked	1423755|NZ_BAML01000057.1 Lactobacillus hayakitensis DSM 18933 = JCM 14209	Ligilactobacillus
L	a20db95d-de2e-47ce-9270-5630b22eecec	-	6146	6126	4707	1420	4706	4424	1538	2887	282	Both	Linked	1335|NZ_UHHR01000001.1 Streptococcus equinus	Streptococcus
L	a2122154-de8f-43f7-b448-a43c97e9d93b	+	10193	21	1060	1040	9133	1342	4186	2845	281	Both	Linked	1335|NZ_FNGX01000010.1 Streptococcus equinus	Streptococcaceae
L	a2e1f998-5505-4ad1-bad3-bb84c60b9bd4	-	2640	2626	2129	498	2128	1596	8	1589	532	Both	Linked	39496|NZ_QSFO01000002.1 Eubacterium ventriosum	Eubacteriaceae
L	a3679024-baa2-4177-a272-cc79c2e6f5bc	+	2263	1	743	743	1520	1348	2263	916	604	Both	Linked	2211183|NZ_QIML01000056.1 Evtepia gabavorous	unk_f
L	a380fc8d-83b0-44fd-9037-17e3ec0edfa7	+	5041	3	554	552	4487	1279	4178	2900	724	Both	Linked	33038|NZ_JAAIRW010000087.1 [Ruminococcus] gnavus	Lachnospiraceae
L	a39a896a-03d4-4e90-884b-e6f26a316637	-	8185	7433	5904	1530	5903	5624	2729	2896	279	Both	Linked	1335|NZ_UHHR01000001.1 Streptococcus equinus	Streptococcus
L	a410e3dc-9315-4aa8-ae17-737fdd2a8036	+	11181	8298	9860	1563	1321	10138	11178	1041	277	Both	Linked	1335|NZ_UHHR01000001.1 Streptococcus equinus	Streptococcaceae
L	a431fbc8-8e49-44f5-8761-3ec36d218ae9	-	6026	4252	2727	1526	2726	2106	2	2105	620	Both	Linked	180164|NZ_JAAWUR010000073.1 Blautia schinkii	Lachnospiraceae
L	a49eeeff-c2e5-4424-9d51-2286d443586d	-	4796	4795	3975	821	3974	3538	702	2837	436	Both	Linked	28051|NZ_FNUL01000035.1 Lachnospira multipara	Lachnospiraceae
L	a535205c-6571-4c13-8573-cb5e834978fd	+	3725	1	994	994	2731	2128	3717	1590	1133	Both	Linked	1123282|NZ_FQXV01000034.1 Sporobacter termitidis DSM 10068	Ruminococcaceae
L	a5428f0a-05b3-44a3-8d28-77378fede168	-	6649	6631	5343	1289	5342	4887	2038	2850	455	Both	Linked	116085|NZ_QVFD01000001.1 Coprococcus catus	Clostridiales
L	a5644bcc-a984-4af3-8d77-a90e428bcaa3	+	6769	2951	4455	1505	2314	5103	6766	1664	647	Both	Linked	91353|NZ_QMAH01000056.1 Campylobacter hyointestinalis subsp. lawsonii	Campylobacteraceae
L	a56f3434-a2f4-4e50-817e-7c048a5e0236	-	2272	2266	1248	1019	1247	1037	2	1036	210	Both	Linked	44742|NZ_CP014229.1 Desulfovibrio fairfieldensis	Desulfovibrionaceae
L	a570d784-a7fd-4ce0-956a-2efc2d2c436b	+	6283	2141	3721	1581	2562	4004	6282	2279	282	Both	Linked	1335|NZ_LR134292.1 Streptococcus equinus	Streptococcaceae
L	a599d544-f2e0-4072-bc9f-8958de74ad26	-	11741	4146	2628	1519	2627	2343	1	2343	284	Both	Linked	1335|NZ_LR134292.1 Streptococcus equinus	Streptococcus
L	a5a675bb-7dd1-4626-8802-924a26720990	+	4972	807	2346	1540	2626	2615	4966	2352	268	Both	Linked	1335|NZ_LR134292.1 Streptococcus equinus	Streptococcaceae
L	a5dbd863-3f32-46a8-b431-22039b9ef314	-	6348	3689	2216	1474	2215	1715	152	1564	500	Both	Linked	190974|NZ_FOAK01000003.1 Methanobrevibacter gottschalkii	Methanobrevibacter
L	a6494b51-bae0-47de-8be8-22c34d2de12f	+	5994	2525	4055	1531	1939	4258	5993	1736	202	Both	Linked	1423740|NZ_AZFH01000028.1 Lactobacillus equi DSM 15833 = JCM 10991	Lactobacillaceae
L	a6724dba-e72d-49a2-bfd5-4a4b1de65668	-	3340	3330	2163	1168	2162	1888	2	1887	274	Both	Linked	1335|NZ_UHHR01000001.1 Streptococcus equinus	Streptococcaceae
L	a6e0a2b1-4337-4d53-94b4-ffb4cc77aad0	-	5544	2705	1168	1538	1167	889	1	889	278	Both	Linked	1335|NZ_UHFK01000005.1 Streptococcus equinus	Streptococcaceae
L	a6ef32ee-3c05-4040-bdeb-d29024b74364	+	4628	3	420	418	4208	698	3574	2877	277	Both	Linked	1335|NZ_UHHR01000001.1 Streptococcus equinus	Streptococcaceae
L	a71664ba-6c2a-47e7-a9a1-454d3d806cfb	+	3611	696	2185	1490	1426	2640	3609	970	454	Both	Linked	132932|NZ_RXYB01000052.1 Acetobacterium tundrae	Eubacteriaceae
L	a7de9f55-4a9c-44c4-9a44-1c1c7ad94cda	-	4856	4856	4128	729	4127	3632	841	2792	495	Both	Linked	697329|NZ_JHYT01000120.1 Ruminococcus albus 7 = DSM 20455	Ruminococcaceae
L	a812b68d-10a0-450f-90a2-3f0efacbddf1	+	2400	2	804	803	1596	1187	2394	1208	382	Both	Linked	1236518|NZ_BAKP01000095.1 Prevotella scopos JCM 17725	Prevotellaceae
L	a9127702-0a18-4a43-b70a-040a7853641d	-	10418	10418	9647	772	9646	9352	6474	2879	294	Both	Linked	1335|NZ_LR134292.1 Streptococcus equinus	Streptococcaceae
L	a93364e7-3679-484a-af6a-764a7dc513ff	-	12370	12339	11507	833	11506	11305	8425	2881	201	Both	Linked	1423740|NZ_AZFH01000028.1 Lactobacillus equi DSM 15833 = JCM 10991	Ligilactobacillus
L	a94012ee-27bf-4519-b7d2-ae338e8ef2ac	-	10416	8242	6719	1524	6718	6443	3571	2873	275	Both	Linked	1335|NZ_UHFK01000005.1 Streptococcus equinus	Streptococcus
L	a9a13d18-0dd5-45d4-bb33-297c8be9dd27	+	4454	1	835	835	3619	1523	4378	2856	687	Both	Linked	649762|NZ_WMBC01000031.1 Blautia luti DSM 14534	Lachnospiraceae
L	a9aea21b-662e-4202-b3dd-1e5b3952fc0b	+	9897	2215	3731	1517	6166	4011	6869	2859	279	Both	Linked	1335|NZ_UHHR01000001.1 Streptococcus equinus	Streptococcaceae
L	a9c41b0d-ee2e-4679-9495-3f33e1502cd7	+	7900	3	1380	1378	6520	1660	4519	2860	279	Both	Linked	1335|NZ_UHFK01000005.1 Streptococcus equinus	Streptococcus
L	a9dbe04d-8a4f-48bc-b483-ce73d31a3181	+	4756	271	1789	1519	2967	2383	4754	2372	593	Both	Linked	29361|NZ_CABHNU010000041.1 Tyzzerella nexilis	Lachnospiraceae
L	aa5a3816-0081-4ca0-ac9d-43e462daaa79	-	5097	3151	1624	1528	1623	1350	3	1348	273	Both	Linked	1335|NZ_LR134292.1 Streptococcus equinus	Streptococcus
L	ab121121-e260-4042-b1e3-01ca589b5de0	+	2870	4	1333	1330	1537	1874	2850	977	540	Both	Linked	294671|NZ_FOTL01000013.1 Methanobrevibacter olleyae	Methanobacteriaceae
L	ab6a3eb5-1dd5-4682-8a3a-5e5dc207a05a	+	10594	13	1230	1218	9364	1505	4362	2858	274	Both	Linked	1335|NZ_UHFK01000005.1 Streptococcus equinus	Streptococcaceae
L	ab72d76d-5eb7-408d-b4b3-a51e5798416f	-	4320	3034	1507	1528	1506	1269	6	1264	237	Both	Linked	44742|NZ_CP014229.1 Desulfovibrio fairfieldensis	Desulfovibrionales
L	ac21cf29-23f0-4e75-ac2a-ad85ae94fa81	+	17235	6	943	938	16292	1451	4429	2979	507	Both	Linked	190974|NZ_FOAK01000015.1 Methanobrevibacter gottschalkii	Methanobacteriaceae
L	ac6975b2-849e-4fad-915b-d771d442292e	-	2596	2595	1409	1187	1408	958	1	958	450	Both	Linked	1528|NZ_FNOU01000045.1 Eubacterium barkeri	Eubacteriaceae
L	ac6f596e-2fcf-4636-8744-91671c2380f4	+	4152	817	2294	1478	1858	2883	4144	1262	588	Both	Linked	40520|NZ_JAAIPS010000119.1 Blautia obeum	Lachnospiraceae
L	ae0f6364-f713-41d4-8156-65a7f7d96935	-	5968	4966	3460	1507	3459	3045	160	2886	414	Both	Linked	1469948|NZ_SLUO01000033.1 Kineothrix alysoides	Lachnospiraceae
L	ae16587e-7b26-4ff0-8aae-843835e1add9	+	13465	4836	6361	1526	7104	6639	9507	2869	277	Both	Linked	1335|NZ_FZRA01000013.1 Streptococcus equinus	Streptococcaceae
L	ae309d75-f5b9-4257-9ba9-e230f0eb79ce	-	4399	4398	3182	1217	3181	2905	25	2881	276	Both	Linked	1335|NZ_UHHR01000001.1 Streptococcus equinus	Streptococcus equinus
L	afb80737-b341-4d0e-be6a-60c3a7c924ac	+	19792	7835	9369	1535	10423	9655	12547	2893	285	Both	Linked	1335|NZ_UHHR01000001.1 Streptococcus equinus	Streptococcaceae
L	b0341a30-fa9b-4b42-b29c-600bf072fecd	+	6263	395	1908	1514	4355	2352	5219	2868	443	Both	Linked	1423755|NZ_BAML01000057.1 Lactobacillus hayakitensis DSM 18933 = JCM 14209	Lactobacillaceae
L	b0474ba5-9460-4b99-92e1-011683e65d2e	+	2523	1	834	834	1689	1036	2485	1450	201	Both	Linked	1423740|NZ_AZFH01000028.1 Lactobacillus equi DSM 15833 = JCM 10991	Lactobacillaceae
L	b13b4389-fc49-4481-87ac-233e3ff3a019	-	6879	5225	3693	1533	3692	3411	545	2867	281	Both	Linked	1335|NZ_UHFK01000005.1 Streptococcus equinus	Streptococcus
L	b1640a7f-2eeb-48fe-b691-82cb07006662	-	4575	4573	3564	1010	3563	3112	322	2791	451	Both	Linked	2211183|NZ_QIML01000017.1 Evtepia gabavorous	unk_f
L	b1801620-7ed1-45a2-907f-bd401840221a	-	7996	7451	5887	1565	5886	5681	2765	2917	205	Both	Linked	1423740|NZ_AZFH01000028.1 Lactobacillus equi DSM 15833 = JCM 10991	Lactobacillaceae
L	b1bd6c47-9fe6-4792-b14e-71e064769d3f	-	2077	2076	1157	920	1156	917	1	917	239	Both	Linked	1121334|NZ_KB911086.1 [Clostridium] sporosphaeroides DSM 1294	Ruminococcaceae
L	b2587f0c-2ce8-452e-bfca-3a18a6b4f6eb	-	15892	9394	7860	1535	7859	7585	4689	2897	274	Both	Linked	1335|NZ_UHFK01000005.1 Streptococcus equinus	Streptococcus
L	b2818133-8ee8-4afb-8076-5814803a9f5e	-	4936	4581	3077	1505	3076	2532	1	2532	544	Both	Linked	29354|NZ_JPME01000066.1 Lacrimispora celerecrescens	Clostridiales
L	b2dd7ce2-00ef-4f39-be6e-9771a4e7f045	-	5571	4642	3098	1545	3097	2811	18	2794	286	Both	Linked	626940|NZ_CABKPS010000016.1 Phascolarctobacterium succinatutens	Acidaminococcaceae
L	b38c9b80-e167-44ed-8b17-2cd299da2b87	-	7646	6992	5457	1536	5456	5174	2314	2861	282	Both	Linked	1335|NZ_UHFK01000005.1 Streptococcus equinus	Streptococcus
L	b39da5bc-cd60-4198-a849-f56425eaac6d	-	2178	2178	1694	485	1693	1103	6	1098	590	Both	Linked	185007|NZ_VTVE01000008.1 Pseudobutyrivibrio xylanivorans	Clostridiales
L	b470cc2c-f480-4959-9b6b-8c076949a239	-	6079	5064	3576	1489	3575	2888	34	2855	687	Both	Linked	39491|NZ_SPFX01000052.1 [Eubacterium] rectale	Lachnospiraceae
L	b52df9fe-d6bc-4db2-966c-582b3a06e55d	-	5411	2729	1195	1535	1194	906	2	905	288	Both	Linked	1335|NZ_LR134292.1 Streptococcus equinus	Streptococcaceae
L	b5989dfc-14b5-476c-85a1-8c2893dd9c97	-	12263	7581	5997	1585	5996	5796	2887	2910	200	Both	Linked	1423740|NZ_BAMI01000098.1 Lactobacillus equi DSM 15833 = JCM 10991	Lactobacillaceae
L	b64c9878-05ac-4d3a-a889-676e694089c2	+	11308	213	1749	1537	9559	2017	4863	2847	267	Both	Linked	1335|NZ_LR134292.1 Streptococcus equinus	Streptococcus
L	b6608a13-052e-4106-ac2d-24ba2a00111e	+	2358	3	943	941	1415	1334	2355	1022	390	Both	Linked	242230|NZ_QICC01000173.1 Eggerthella sinensis	Eggerthellaceae
L	b715513e-1acf-4c12-af3a-4e9b42792b28	+	5800	1	771	771	5029	1045	3931	2887	273	Both	Linked	1335|NZ_CP046628.1 Streptococcus equinus	Streptococcaceae
L	b7f1dd3a-a954-4163-b9e0-549d1e5975cf	+	5657	1183	2695	1513	2962	2974	5657	2684	278	Both	Linked	1335|NZ_UHHR01000001.1 Streptococcus equinus	Streptococcaceae
L	b85adae3-9f8c-46ef-9fd3-fe20b6731c1b	-	5460	5460	5008	453	5007	4735	1884	2852	272	Both	Linked	1335|NZ_UHHR01000001.1 Streptococcus equinus	Streptococcaceae
L	b8b081f8-2e20-4afc-892b-bd7537061f95	+	7065	2159	3698	1540	3367	3915	6786	2872	216	Both	Linked	1423755|NZ_BAML01000057.1 Lactobacillus hayakitensis DSM 18933 = JCM 14209	Lactobacillaceae
L	b8ea0f80-3d4e-4fa9-80e0-1e314b120ac0	-	7847	5565	4001	1565	4000	3725	844	2882	275	Both	Linked	1335|NZ_UHHR01000001.1 Streptococcus equinus	Streptococcaceae
L	b9337c8d-5a72-434b-9a07-2b0279737289	+	9666	733	2312	1580	7354	2599	5461	2863	286	Both	Linked	1335|NZ_LR134292.1 Streptococcus equinus	Streptococcaceae
L	b9ba5052-983a-4962-9e80-c6abd1f18197	-	6807	6795	5731	1065	5730	5269	2367	2903	461	Both	Linked	384636|NZ_PTJA01000030.1 Bacteroides xylanolyticus	Clostridiaceae
L	b9f06184-5b3d-44f6-ad83-401aa5946043	+	13006	7480	9005	1526	4001	9286	12128	2843	280	Both	Linked	1335|NZ_UHHR01000001.1 Streptococcus equinus	Streptococcus
L	ba06b9dc-d66d-4b27-a6e3-83ab799fa988	-	4364	3044	1497	1548	1496	1206	4	1203	290	Both	Linked	1335|NZ_LR134292.1 Streptococcus equinus	Streptococcus
L	ba3310bb-7946-4cc3-8008-0983d65b4af1	+	4572	38	1366	1329	3206	1646	4529	2884	279	Both	Linked	1335|NZ_LR134292.1 Streptococcus equinus	Streptococcus
L	bab2e76a-0d46-45cc-bd8d-e68bf17bea08	+	3400	2	668	667	2732	1134	3399	2266	465	Both	Linked	999412|NZ_KB850951.1 Hungatella hathewayi 12489931 B999	Clostridiales
L	bad314a1-f077-4a94-b251-4485332dac36	+	6919	1	869	869	6050	1152	4053	2902	282	Both	Linked	1335|NZ_UHFK01000005.1 Streptococcus equinus	Streptococcaceae
L	bb54261e-2b97-4b97-b3f1-fd7bc970958e	-	2801	2801	1313	1489	1312	1158	15	1144	154	Both	Linked	53442|NZ_FRBP01000027.1 Eubacterium callanderi	Eubacteriaceae
L	bb925486-7405-4c35-b2fa-b72a050c97cd	+	1850	12	540	529	1310	821	1846	1026	280	Both	Linked	1335|NZ_UHHR01000001.1 Streptococcus equinus	Streptococcus
L	bb92c843-d49c-437d-95c1-57443a2dd4fb	-	4428	3796	2289	1508	2288	1692	1	1692	596	Both	Linked	1469948|NZ_SLUO01000033.1 Kineothrix alysoides	Lachnospiraceae
L	bc2046b3-76b7-4b4b-80f3-3e550566f278	+	3074	11	475	465	2599	1205	3074	1870	729	Both	Linked	166486|NZ_QSHO01000052.1 Roseburia intestinalis	Lachnospiraceae
L	bc473890-a739-4ce6-991c-8c426121aa18	+	5535	485	2023	1539	3512	2283	5162	2880	259	Both	Linked	1335|NZ_UHHR01000001.1 Streptococcus equinus	Streptococcus
L	bc941934-6f76-4f22-9a00-d519c206d8d8	-	5700	5689	4588	1102	4587	4309	1457	2853	278	Both	Linked	1335|NZ_LR134292.1 Streptococcus equinus	Streptococcus
L	bc9e7ef8-c754-46ab-870a-b0e533c8d200	-	5473	5117	3614	1504	3613	3321	506	2816	292	Both	Linked	1123282|NZ_FQXV01000034.1 Sporobacter termitidis DSM 10068	Ruminococcaceae
L	bcc495e5-18ab-44c2-bce0-b787e7a90289	-	11563	5413	3879	1535	3878	3603	698	2906	275	Both	Linked	1335|NZ_UHFK01000005.1 Streptococcus equinus	Streptococcaceae
L	bd198984-1c29-421c-90fa-1b24012e1b28	-	2169	2162	1652	511	1651	931	10	922	720	Both	Linked	1712665|NZ_PDYG01000071.1 Agathobacter ruminis	Lachnospiraceae
L	bdce0b24-1ba9-42ad-81f0-2339338d78e2	-	3586	3586	2332	1255	2331	1286	13	1274	1045	Both	Linked	1527|NZ_OAOG01000091.1 Anaerocolumna aminovalerica	Lachnospiraceae
L	be0e38eb-229d-4d4f-91e8-c380493ff8a4	+	10764	7348	8853	1506	1911	9351	10756	1406	497	Both	Linked	1122229|NZ_RKRG01000006.1 Methanobrevibacter gottschalkii DSM 11977	Methanobacteriaceae
L	be7eb6a2-b9e0-4439-8413-e33c2526d38b	-	6301	5056	3561	1496	3560	3029	169	2861	531	Both	Linked	185007|NZ_VTVE01000007.1 Pseudobutyrivibrio xylanivorans	Lachnospiraceae
L	bea6edcb-215e-4c27-b36c-99d3cfa65def	+	9451	5284	6813	1530	2638	7086	9434	2349	272	Both	Linked	1335|NZ_UHFK01000005.1 Streptococcus equinus	Streptococcus
L	bef384fb-6eeb-48fc-9324-b825d4df5411	-	4689	4689	3968	722	3967	3777	904	2874	190	Both	Linked	1903261|NZ_LT706945.1 Mailhella massiliensis	Desulfovibrionales
L	bf677716-5117-4bb7-aaa4-6ca9e79d2bcd	-	8861	3308	1780	1529	1779	1501	14	1488	278	Both	Linked	1335|NZ_LR134292.1 Streptococcus equinus	Streptococcaceae
L	bf763a30-8aa1-44f0-af4a-9e34ddc9e9a7	-	4750	4135	2669	1467	2668	2315	2	2314	353	Both	Linked	747645|NZ_QIBY01000040.1 Parvibacter caecicola	Coriobacteriaceae
L	c04fa603-1e9f-4e70-83dd-b04d7436cf2a	+	14740	763	2300	1538	12440	2577	5455	2879	276	Both	Linked	1335|NZ_UHHR01000001.1 Streptococcus equinus	Streptococcus
L	c04fa603-1e9f-4e70-83dd-b04d7436cf2a	+	14740	9913	11426	1514	3314	11706	14591	2886	279	Both	Linked	1335|NZ_UHHR01000001.1 Streptococcus equinus	Streptococcus
L	c0cad71c-bef5-46a8-ae14-1d1320ed0f17	+	2640	2	1271	1270	1369	1722	2637	916	450	Both	Linked	1123282|NZ_FQXV01000034.1 Sporobacter termitidis DSM 10068	Ruminococcaceae
L	c120cb70-a4e6-4f78-958c-0aaa4588ab7b	+	2590	1	848	848	1742	1116	2580	1465	267	Both	Linked	1335|NZ_JNLO01000001.1 Streptococcus equinus	Streptococcaceae
L	c202219b-cf59-4a3d-8de2-3eed5055b93e	-	6951	5690	4171	1520	4170	3889	1022	2868	281	Both	Linked	1335|NZ_UHHR01000001.1 Streptococcus equinus	Streptococcaceae
L	c275aa06-282f-48ac-9231-baa116ca7a33	-	2359	2332	1822	511	1821	1228	2	1227	593	Both	Linked	1150298|NZ_JAAITR010000058.1 Fusicatenibacter saccharivorans	Lachnospiraceae
L	c27724d9-7597-404d-a18d-393f458cd9df	+	5803	41	1360	1320	4443	1760	4674	2915	399	Both	Linked	1423740|NZ_AZFH01000028.1 Lactobacillus equi DSM 15833 = JCM 10991	Ligilactobacillus
L	c2ac5ee3-27c5-4b1f-8e4b-791e9b7f55be	-	15289	3982	2470	1513	2469	2200	8	2193	269	Both	Linked	1335|NZ_LR134292.1 Streptococcus equinus	Streptococcaceae
L	c2d293c8-c169-4120-b630-5b77ab8a5373	+	6437	15	1306	1292	5131	1847	4701	2855	540	Both	Linked	1458469|NZ_JNLH01000001.1 Pseudobutyrivibrio ruminis HUN009	Lachnospiraceae
L	c304948e-b2cb-451d-946b-e61d1852202e	+	2397	1	606	606	1791	1110	2397	1288	503	Both	Linked	1123282|NZ_FQXV01000034.1 Sporobacter termitidis DSM 10068	Ruminococcaceae
L	c33be23b-5c92-4c8d-8e87-a6ee3dc4ae6d	+	5689	2	1248	1247	4441	1754	4704	2951	505	Both	Linked	1122229|NZ_RKRG01000006.1 Methanobrevibacter gottschalkii DSM 11977	Methanobacteriaceae
L	c383b066-6d15-42ed-b198-5c001683dc08	-	5841	4607	3091	1517	3090	2821	20	2802	269	Both	Linked	1335|NZ_LR134292.1 Streptococcus equinus	Streptococcaceae
L	c3de50b9-c25c-41d2-8196-8d7f147815e6	+	25451	1543	3021	1479	22430	3540	6515	2976	518	Both	Linked	1122229|NZ_RKRG01000006.1 Methanobrevibacter gottschalkii DSM 11977	Methanobacteriaceae
L	c3eee228-c4f8-4357-8922-4d1bb0546cbf	-	5437	4890	3421	1470	3420	2927	16	2912	493	Both	Linked	1122229|NZ_RKRG01000006.1 Methanobrevibacter gottschalkii DSM 11977	Methanobacteriaceae
L	c4cc7b6f-1279-43c8-a5ca-436e3e6dac4d	-	7603	3324	1775	1550	1774	1490	7	1484	284	Both	Linked	1335|NZ_UHHR01000001.1 Streptococcus equinus	Streptococcaceae
L	c55fb392-ba4a-4cda-abfe-6f31a7c47a71	-	2843	2838	1810	1029	1809	1528	62	1467	281	Both	Linked	1335|NZ_UHHR01000001.1 Streptococcus equinus	Streptococcaceae
L	c5f1f76c-bd3c-42e3-bd15-f2f0c92e078a	-	4303	2941	1410	1532	1409	1139	1	1139	270	Both	Linked	1335|NZ_LR134292.1 Streptococcus equinus	Streptococcus
L	c5ffab0a-7f9a-4ac6-83d6-62491dafa4e0	-	4654	3843	2303	1541	2302	2023	1	2023	279	Both	Linked	1335|NZ_UHFK01000005.1 Streptococcus equinus	Streptococcus
L	c614f7fe-170f-46cf-807a-c321f1f1a11c	+	6291	2169	3698	1530	2593	3953	6280	2328	254	Both	Linked	1502|NZ_RZGO01000026.1 Clostridium perfringens	Clostridiaceae
L	c6514858-928a-4ff6-8206-4f0b0e8082fd	+	4776	1155	2640	1486	2136	3307	4738	1432	666	Both	Linked	1150298|NZ_JAAINX010000071.1 Fusicatenibacter saccharivorans	Lachnospiraceae
L	c6832721-894c-46bd-acf6-906626eaad8e	+	6754	673	2191	1519	4563	2952	5781	2830	760	Both	Linked	649762|NZ_WMBC01000031.1 Blautia luti DSM 14534	Lachnospiraceae
L	c792a321-509b-4816-89a3-09b9dec639ef	+	3097	4	1103	1100	1994	1706	3090	1385	602	Both	Linked	33035|NZ_PQGB01000638.1 Blautia producta	Clostridiales
L	c82701e7-ce37-466b-aba1-4f0a73f8d282	+	9963	5481	7022	1542	2941	7245	9959	2715	222	Both	Linked	1423755|NZ_BAML01000057.1 Lactobacillus hayakitensis DSM 18933 = JCM 14209	Lactobacillaceae
L	c833c94d-5e19-4a55-aae1-1c23d7efce0e	+	19051	8808	10311	1504	8740	10602	13502	2901	290	Both	Linked	1423740|NZ_BAMI01000098.1 Lactobacillus equi DSM 15833 = JCM 10991	Ligilactobacillus
L	c89d68e7-7f19-4c3d-8fa2-c9d5b01c2fe1	+	15698	9	1322	1314	14376	1597	4490	2894	274	Both	Linked	1335|NZ_UHHR01000001.1 Streptococcus equinus	Streptococcus
L	c8b8c24a-30d0-4a84-b23d-4bb8640f8d5d	+	6867	1328	2781	1454	4086	3678	6529	2852	896	Both	Linked	39485|NZ_CZBU01000002.1 Lachnospira eligens	Clostridiales
L	c93a01ee-9c5d-4224-9482-5fad82e3442e	-	7704	6461	4936	1526	4935	4650	1765	2886	285	Both	Linked	1335|NZ_UHHR01000001.1 Streptococcus equinus	Streptococcus
L	c963bc29-333e-4b40-a4e0-941ee7f33fbd	+	1813	2	700	699	1113	946	1808	863	245	Both	Linked	1122978|NZ_BAJD01000052.1 Prevotella albensis DSM 11370 = JCM 12258	Prevotellaceae
L	c9925624-76e3-47fd-afd4-5c1bc469924c	-	8593	2976	1421	1556	1420	1134	1	1134	286	Both	Linked	1335|NZ_UHFK01000005.1 Streptococcus equinus	Streptococcaceae
L	c9925624-76e3-47fd-afd4-5c1bc469924c	-	8593	8592	7283	1310	7282	7007	4092	2916	275	Both	Linked	1335|NZ_UHFK01000005.1 Streptococcus equinus	Streptococcaceae
L	ca0178ed-4185-4574-8850-20fa1f389a5e	-	4657	4656	3261	1396	3260	2674	18	2657	586	Both	Linked	39491|NZ_JAAISB010000109.1 [Eubacterium] rectale	Lachnospiraceae
L	ca132b26-dde9-49a4-ac88-4873d2f893f0	-	8912	7876	6362	1515	6361	6083	3957	2127	278	Both	Linked	1335|NZ_LR134292.1 Streptococcus equinus	Lactobacillales
L	ca362dfe-6b83-41ea-9444-129f1a4e085c	+	3642	4	1314	1311	2328	1590	3641	2052	275	Both	Linked	1335|NZ_LR134292.1 Streptococcus equinus	Streptococcus
L	ca578a2a-a0db-4bf0-9a12-1c459bfc440d	+	2152	2	711	710	1441	922	2147	1226	210	Both	Linked	1267|NZ_UAUL01000007.1 Clostridium ventriculi	Clostridiaceae
L	ca899e07-e307-46e0-9e88-457f31bbb860	+	9293	2	1396	1395	7897	2065	4902	2838	668	Both	Linked	46228|NZ_QSQN01000078.1 [Ruminococcus] lactaris	Lachnospiraceae
L	cb0a78bc-49b3-4b6d-8dc0-54accaf09326	-	7623	7617	6098	1520	6097	5811	2991	2821	286	Both	Linked	1335|NZ_CABKPJ010000007.1 Streptococcus equinus	Streptococcaceae
L	cb96f08e-98a2-481e-a31b-758b34c5876c	-	10659	8737	7284	1454	7283	6755	3851	2905	528	Both	Linked	634498|NC_013790.1 Methanobrevibacter ruminantium M1	Methanobacteriales
L	cbee8f1f-718c-4327-b484-48379b70bcc7	-	4670	4670	4186	485	4185	3669	707	2963	516	Both	Linked	190974|NZ_FOAK01000015.1 Methanobrevibacter gottschalkii	Methanobacteriaceae
L	cc041db6-312c-404d-b344-cd0d4d8f13e2	-	8418	4476	2928	1549	2927	2650	14	2637	277	Both	Linked	1335|NZ_UHFK01000005.1 Streptococcus equinus	Streptococcus
L	cc5aa414-eecf-4c2d-9bfb-787f9ee4c739	+	2859	3	835	833	2024	1113	2841	1729	277	Both	Linked	1335|NZ_UHHR01000001.1 Streptococcus equinus	Streptococcus
L	cccd261e-4d2e-45fa-bb60-a66f5947d8a3	+	4724	2044	3578	1535	1146	3858	4721	864	279	Both	Linked	1335|NZ_LR134292.1 Streptococcus equinus	Streptococcaceae
L	cdb5d48e-8a1d-4b37-a4c4-f5e1d0377b81	+	7125	1215	2764	1550	4361	2978	5898	2921	213	Both	Linked	1423755|NZ_BAML01000057.1 Lactobacillus hayakitensis DSM 18933 = JCM 14209	Ligilactobacillus
L	cdd97cfa-026f-422c-96cf-33d92c3f96b4	+	9999	4330	5665	1336	4334	5945	8793	2849	279	Both	Linked	1335|NZ_UHFK01000005.1 Streptococcus equinus	Streptococcaceae
L	ced9d52d-1d60-4c73-8032-1ef3ad3b50b5	-	4006	3631	2114	1518	2113	1837	1	1837	276	Both	Linked	1335|NZ_UHHR01000001.1 Streptococcus equinus	Streptococcaceae
L	cf206dab-acc7-4b9b-8b43-3a92b946a8b9	-	4257	3596	2107	1490	2106	1671	11	1661	435	Both	Linked	47678|NZ_VVXZ01000155.1 Bacteroides caccae	Bacteroidaceae
L	cf5d11f7-bee3-4d30-a023-3f30d1363e1d	+	6286	16	1337	1322	4949	1611	4503	2893	273	Both	Linked	1335|NZ_UHHR01000001.1 Streptococcus equinus	Streptococcus
L	cf71e9d4-9db4-4b40-8bf3-95ab7cce0652	-	12084	6097	4612	1486	4611	4109	1246	2864	502	Both	Linked	39491|NZ_QSQP01000011.1 [Eubacterium] rectale	Clostridiales
L	cfc09608-89c7-424a-bef7-877239db9c3e	-	2994	2994	2367	628	2366	1922	3	1920	444	Both	Linked	1265|NZ_FPJT01000040.1 Ruminococcus flavefaciens	Ruminococcaceae
L	d0775b28-af0a-4ba9-ae3d-7adc8a2d8c8f	-	11673	9433	7905	1529	7904	7625	4774	2852	279	Both	Linked	1335|NZ_UHHR01000001.1 Streptococcus equinus	Streptococcus
L	d080aeeb-d441-4b81-be4f-d8a90f7c2ccb	+	3580	6	1062	1057	2518	1338	3578	2241	275	Both	Linked	1335|NZ_UHHR01000001.1 Streptococcus equinus	Streptococcus
L	d0b88886-3e88-47f8-9c90-971351cdc6a6	+	4326	369	1896	1528	2430	2337	4325	1989	440	Both	Linked	2307010|NZ_WAGX01000006.1 Candidatus Galacturonibacter soehngenii	Clostridiales
L	d0c557fc-d604-40c0-b34d-6034bda55f3c	-	3528	3151	1649	1503	1648	1115	3	1113	533	Both	Linked	1123282|NZ_FQXV01000034.1 Sporobacter termitidis DSM 10068	Ruminococcaceae
L	d1005c73-67a8-45ed-8704-988f5e7eb4b0	-	14965	8867	7351	1517	7350	7066	4225	2842	284	Both	Linked	1335|NZ_UHFK01000005.1 Streptococcus equinus	Streptococcaceae
L	d179d842-f45a-4aed-bb7f-242aba8d480e	+	6386	446	1936	1491	4450	2148	5016	2869	211	Both	Linked	1267|NZ_UAUL01000004.1 Clostridium ventriculi	Clostridiaceae
L	d1cff54a-47a1-49d4-bcb3-79cb0845f1d2	-	2837	2829	2323	507	2322	2036	1	2036	286	Both	Linked	1335|NZ_UHHR01000001.1 Streptococcus equinus	Streptococcus
L	d1ff5838-cf97-43b4-b23c-0e6b6ff59bf5	+	21752	5032	6570	1539	15182	6847	9690	2844	276	Both	Linked	1335|NZ_UHFK01000005.1 Streptococcus equinus	Streptococcaceae
L	d1ff5838-cf97-43b4-b23c-0e6b6ff59bf5	+	21752	12935	14469	1535	7283	14743	17580	2838	273	Both	Linked	1335|NZ_UHFK01000005.1 Streptococcus equinus	Streptococcaceae
L	d2f0eee2-0112-47fc-b522-d237a1a820fe	+	4232	691	2210	1520	2022	2832	4212	1381	621	Both	Linked	29361|NZ_JAAIUC010000036.1 Tyzzerella nexilis	Lachnospiraceae
L	d31aa2bd-8537-470d-92e8-f3c9e0a6b7dd	-	3677	3673	2749	925	2748	2373	1	2373	375	Both	Linked	1123282|NZ_FQXV01000034.1 Sporobacter termitidis DSM 10068	Ruminococcaceae
L	d3404a58-e598-4f76-aaaa-3888e199d4cc	+	7798	2059	3574	1516	4224	4099	6249	2151	524	Both	Linked	1705|NZ_CP009251.1 Corynebacterium stationis	Corynebacteriaceae
L	d3600eb2-cd0a-480f-9fbf-c66610fabbb1	-	6660	6659	6210	450	6209	5776	2914	2863	433	Both	Linked	39491|NZ_CYYW01000030.1 [Eubacterium] rectale	Clostridiales
L	d3775d5f-6af9-41f3-85b1-38894c2d6b79	+	9786	859	2355	1497	7431	2630	5507	2878	274	Both	Linked	1335|NZ_UHFK01000005.1 Streptococcus equinus	Streptococcaceae
L	d3d3312a-777d-481a-a221-b451328fce33	-	14342	5499	3954	1546	3953	3675	797	2879	278	Both	Linked	1335|NZ_LR134292.1 Streptococcus equinus	Streptococcaceae
L	d4564b3b-7197-4e08-9663-07a99bd3ce98	-	8325	7357	5828	1530	5827	5548	2772	2777	279	Both	Linked	1335|NZ_UHFK01000003.1 Streptococcus equinus	Streptococcaceae
L	d4660aa7-71dd-46b5-8028-f98c85c25681	+	4441	3	1080	1078	3361	1624	4423	2800	543	Both	Linked	185007|NZ_CP043028.1 Pseudobutyrivibrio xylanivorans	Lachnospiraceae
L	d47132a3-9a83-4ce6-99e7-443029a84f2f	+	5508	616	2157	1542	3351	2357	5286	2930	199	Both	Linked	1423740|NZ_AZFH01000028.1 Lactobacillus equi DSM 15833 = JCM 10991	Ligilactobacillus
L	d4dfefe0-d51a-4b9f-b556-f101560ad8d6	+	3455	7	594	588	2861	1050	3455	2406	455	Both	Linked	1265|NZ_QGDI01000027.1 Ruminococcus flavefaciens	Ruminococcaceae
L	d53a544d-8046-45ba-8bc3-6048ac07eb08	+	4448	368	1892	1525	2556	2424	4438	2015	531	Both	Linked	39491|NZ_JAAISA010000049.1 [Eubacterium] rectale	Lachnospiraceae
L	d557c23d-65b5-424f-846c-00b1bbd5932c	-	2823	2636	1093	1544	1092	819	11	809	273	Both	Linked	1335|NZ_UHFK01000005.1 Streptococcus equinus	Streptococcus
L	d55ad324-fa9e-4dc3-8da6-85d0a6f79db8	-	2377	2375	1627	749	1626	1386	2	1385	240	Both	Linked	717960|NC_021019.1 Faecalitalea cylindroides T2-87	Erysipelotrichaceae
L	d55ade93-d894-4083-9b34-4bdc1bc0dd0b	-	3725	3611	2203	1409	2202	1679	16	1664	523	Both	Linked	634498|NC_013790.1 Methanobrevibacter ruminantium M1	Methanobacteriaceae
L	d595c67b-842c-456c-b83e-d0a4f78c5370	-	4184	3213	1743	1471	1742	1205	10	1196	537	Both	Linked	294671|NZ_FOTL01000013.1 Methanobrevibacter olleyae	Methanobacteriales
L	d5d60486-724c-4113-817e-662274ad28bb	+	7236	1392	2908	1517	4328	3655	6498	2844	746	Both	Linked	39491|NZ_JAAISB010000109.1 [Eubacterium] rectale	Lachnospiraceae
L	d60354ba-1e35-40a2-8897-10839821518c	+	19851	2082	3634	1553	16217	3905	6783	2879	270	Both	Linked	1335|NZ_UHFK01000005.1 Streptococcus equinus	Streptococcaceae
L	d603bf81-bfc8-4c9b-ae6b-7dbac69c8d22	-	4585	4585	3877	709	3876	3187	359	2829	689	Both	Linked	649762|NZ_WMBC01000031.1 Blautia luti DSM 14534	Lachnospiraceae
L	d641f2e1-3908-4ea2-bad4-7f6b015c5eb5	+	6693	1	1157	1157	5536	1955	4790	2836	797	Both	Linked	410072|NZ_QRXJ01000049.1 Coprococcus comes	Lachnospiraceae
L	d64fbe6c-beed-4a6c-a085-314685fb1d33	+	2870	13	1351	1339	1519	1588	2862	1275	236	Both	Linked	1123282|NZ_FQXV01000034.1 Sporobacter termitidis DSM 10068	Ruminococcaceae
L	d67ac266-1272-46b5-bfa6-3ea037c616d4	+	5034	18	1312	1295	3722	1812	4770	2959	499	Both	Linked	190974|NZ_FOAK01000015.1 Methanobrevibacter gottschalkii	Methanobacteriaceae
L	d6b1b4a1-2fc4-4304-a480-a880cab8cef2	-	6710	5522	3981	1542	3980	3709	852	2858	271	Both	Linked	1335|NZ_UHHR01000001.1 Streptococcus equinus	Streptococcus
L	d71a8b16-3f0c-4cfb-9b2b-e08ee8f0d8d9	-	8919	7124	5592	1533	5591	5321	2456	2866	270	Both	Linked	1335|NZ_UHHR01000001.1 Streptococcus equinus	Streptococcus
L	d75864ff-1837-492f-92f5-4f81af8e5ce9	-	6816	6184	4656	1529	4655	4377	1527	2851	278	Both	Linked	1335|NZ_UHHR01000001.1 Streptococcus equinus	Streptococcus
L	d76e3ac6-3b2a-4adf-9c35-dcf79db9ecc7	-	7195	6182	4649	1534	4648	4220	1319	2902	428	Both	Linked	185007|NZ_CP043028.1 Pseudobutyrivibrio xylanivorans	Clostridiales
L	d7caba89-7029-4633-b754-8721c65efb57	+	7813	1838	3400	1563	4413	3649	6523	2875	248	Both	Linked	1583|NZ_CP027565.1 Weissella confusa	Leuconostocaceae
L	d83b8233-7f83-4a1c-a506-353228b480cc	+	4534	1306	2849	1544	1685	3138	4531	1394	288	Both	Linked	1335|NZ_UHHR01000001.1 Streptococcus equinus	Streptococcaceae
L	d859734a-d975-4d61-8923-36ab146661d9	+	6174	150	1675	1526	4499	2447	5301	2855	771	Both	Linked	88431|NZ_RCYC01000038.1 Dorea longicatena	Lachnospiraceae
L	d8621a05-dd53-4c9c-9afd-e62c2d12213f	-	8021	6641	5137	1505	5136	4690	1884	2807	446	Both	Linked	1265|NZ_FPJT01000040.1 Ruminococcus flavefaciens	Ruminococcaceae
L	d86ed6c4-6a32-4b19-a63d-861ebdae241b	-	6872	6870	6200	671	6199	5493	2661	2833	706	Both	Linked	418240|NZ_JAAIPO010000173.1 Blautia wexlerae	Lachnospiraceae
L	d874777f-1341-4f8a-bdd4-13be9c83a668	+	2576	5	1305	1301	1271	1730	2576	847	424	Both	Linked	1123282|NZ_FQXV01000034.1 Sporobacter termitidis DSM 10068	Ruminococcaceae
L	d8908949-6cc5-4b48-97ce-ca882a117a27	-	12541	11891	10379	1513	10378	10103	7259	2845	275	Both	Linked	1335|NZ_CP046629.1 Streptococcus equinus	Streptococcaceae
L	d8c64e7e-17a3-47cc-aae2-02e6d9c1c5dc	-	4447	3619	2123	1497	2122	1521	3	1519	601	Both	Linked	1469948|NZ_SLUO01000033.1 Kineothrix alysoides	Lachnospiraceae
L	d91dfb17-449e-4dbc-83bf-517e0717e164	-	7746	7602	6075	1528	6074	5818	2927	2892	256	Both	Linked	626940|NZ_CABKPS010000016.1 Phascolarctobacterium succinatutens	Acidaminococcaceae
L	d929fa73-bd48-40ae-b0d6-7765217097ec	-	4366	4041	2512	1530	2511	2232	2	2231	279	Both	Linked	1335|NZ_LR134292.1 Streptococcus equinus	Streptococcus
L	d973957a-32f4-4d5d-a0a4-6c0c35735199	-	4292	4290	3234	1057	3233	2955	60	2896	278	Both	Linked	1335|NZ_LR134292.1 Streptococcus equinus	Streptococcus
L	da49e4bb-67a7-491f-8e84-f2fde53e0cbb	+	4156	6	1196	1191	2960	1476	4154	2679	279	Both	Linked	1335|NZ_UHHR01000001.1 Streptococcus equinus	Streptococcus
L	da5be5ca-2fc7-4e05-847d-7669d718456c	-	5888	4423	2952	1472	2951	2253	2	2252	698	Both	Linked	418240|NZ_WWVA01000050.1 Blautia wexlerae	Firmicutes
L	da83b7a7-d934-4d22-9352-8b1ebf6d55e9	-	8180	7155	5642	1514	5641	5220	2360	2861	421	Both	Linked	185007|NZ_CP043028.1 Pseudobutyrivibrio xylanivorans	Clostridiales
L	db0c75fc-e7df-4ba8-a3a4-540cd81577a5	-	5990	2914	1402	1513	1401	1090	1	1090	311	Both	Linked	1123282|NZ_FQXV01000034.1 Sporobacter termitidis DSM 10068	Ruminococcaceae
L	db3633a2-04d9-406c-a614-d67433deb02e	+	6579	8	1065	1058	5514	1692	4537	2846	626	Both	Linked	39491|NZ_JAAISB010000109.1 [Eubacterium] rectale	Lachnospiraceae
L	db6cd423-6c1c-411c-a9e6-186318536b38	+	4349	1	729	729	3620	1009	3885	2877	279	Both	Linked	1335|NZ_UHFK01000005.1 Streptococcus equinus	Streptococcaceae
L	dbb6df62-dfb6-4b2b-b4b1-033f101d8c67	+	3820	794	2314	1521	1506	2750	3814	1065	435	Both	Linked	39486|NZ_JAAIOF010000076.1 Dorea formicigenerans	Lachnospiraceae
L	dd1332a2-d38b-4113-93fb-54018b966f63	+	4498	6	997	992	3501	1503	4386	2884	505	Both	Linked	626940|NZ_CABKPS010000016.1 Phascolarctobacterium succinatutens	Acidaminococcaceae
L	dd4516f4-e918-4cdf-a34c-f9af65b6949d	-	6566	6563	6160	404	6159	5883	3019	2865	276	Both	Linked	1335|NZ_UHFK01000005.1 Streptococcus equinus	Streptococcus
L	de8214a1-dff9-4ea3-81a4-ba888d890292	-	6981	6980	6439	542	6438	6159	3267	2893	279	Both	Linked	1335|NZ_UHHR01000001.1 Streptococcus equinus	Streptococcus
L	dfc3761c-4754-49b0-9f06-e251e3cc1ea4	+	6616	1344	2850	1507	3766	3447	6361	2915	596	Both	Linked	166486|NZ_QSFP01000022.1 Roseburia intestinalis	Clostridiales
L	e0166438-e71c-4bd6-8867-5a98ccbf75c5	+	5800	1998	3481	1484	2319	4120	5797	1678	638	Both	Linked	418240|NZ_JAAINF010000147.1 Blautia wexlerae	Lachnospiraceae
L	e0a83ced-868a-4908-b3ce-82acb5b7d633	+	9092	6419	7972	1554	1120	8252	9088	837	279	Both	Linked	1410675|NZ_JNKQ01000007.1 Streptococcus equinus 2B	Streptococcus
L	e0dd7170-85f6-4636-91cf-b0f4e1283dd0	-	2661	2660	1561	1100	1560	1078	3	1076	482	Both	Linked	1123282|NZ_FQXV01000034.1 Sporobacter termitidis DSM 10068	Ruminococcaceae
L	e10c43ed-1852-42d3-b00e-544c98feb148	+	3387	1	1022	1022	2365	1637	3387	1751	614	Both	Linked	1123282|NZ_FQXV01000034.1 Sporobacter termitidis DSM 10068	Ruminococcaceae
L	e1305532-4af5-4301-ba3f-e0f2726122df	-	3425	2993	1497	1497	1496	1064	40	1025	432	Both	Linked	29361|NZ_JAAIUC010000036.1 Tyzzerella nexilis	Lachnospiraceae
L	e159ef90-26b3-4921-9c52-316747f3a428	-	2245	2243	1387	857	1386	1033	1	1033	353	Both	Linked	747645|NZ_QIBY01000040.1 Parvibacter caecicola	Coriobacteriaceae
L	e181082e-dd8e-4dd6-8b64-03aecf68a2c8	-	6012	3359	1834	1526	1833	1556	14	1543	277	Both	Linked	1335|NZ_UHFK01000005.1 Streptococcus equinus	Streptococcus
L	e1af6e7d-ffc9-4c69-a3b7-5a9317f575b6	+	2623	2	1391	1390	1232	1666	2614	949	274	Both	Linked	1335|NZ_UHHR01000001.1 Streptococcus equinus	Streptococcus equinus
L	e381f1ff-d06d-4446-8e08-6983c2cbf23e	+	11032	2686	4231	1546	6801	4445	7337	2893	213	Both	Linked	1423740|NZ_AZFH01000028.1 Lactobacillus equi DSM 15833 = JCM 10991	Lactobacillaceae
L	e3d6e58e-0491-4010-bbad-30ba8bcb0f0e	+	3854	926	2356	1431	1498	2890	3853	964	533	Both	Linked	294671|NZ_FOTL01000013.1 Methanobrevibacter olleyae	Methanobacteriales
L	e3d7c1d1-2777-482f-9176-2dfbf135874e	-	10054	3552	2018	1535	2017	1742	14	1729	275	Both	Linked	1335|NZ_UHHR01000001.1 Streptococcus equinus	Streptococcus
L	e40da996-f0df-4a4f-953a-578354d338d1	-	6331	3744	2192	1553	2191	1917	1	1917	274	Both	Linked	1335|NZ_LR134292.1 Streptococcus equinus	Streptococcus
L	e423799a-7c2b-4792-b2f9-bc74d37775a7	-	2616	2615	1158	1458	1157	918	7	912	239	Both	Linked	1492|NZ_CP033247.1 Clostridium butyricum	Clostridiaceae
L	e5503037-032b-482a-b7c6-f1cb87ee86b8	-	2023	2023	1088	936	1087	885	2	884	202	Both	Linked	1392007|NZ_AWWH01000162.1 Lactobacillus equi DPC 6820	Lactobacillaceae
L	e6124438-be4d-4fec-b06c-e78a294127b9	-	13531	13439	11915	1525	11914	11638	8785	2854	276	Both	Linked	1335|NZ_UHHR01000001.1 Streptococcus equinus	Streptococcus
L	e635d129-a903-4f35-9574-48e447bbc937	-	7637	7636	6742	895	6741	6156	3237	2920	585	Both	Linked	1120997|NZ_FQYW01000001.1 Anaerovibrio lipolyticus DSM 3074	Selenomonadaceae
L	e66066bc-be29-4f34-a7b7-4c14a93acc91	+	6861	665	2169	1505	4692	2396	5279	2884	226	Both	Linked	1735|NZ_QRYH01000001.1 Holdemanella biformis	Erysipelotrichales
L	e67b02e2-427f-4ed8-be6c-6a1e1ef1664d	-	6881	4622	3077	1546	3076	2798	21	2778	278	Both	Linked	1335|NZ_LR134292.1 Streptococcus equinus	Streptococcus
L	e697e316-765b-430f-8cac-33a59191f711	+	2362	3	692	690	1670	967	2342	1376	274	Both	Linked	1280704|NZ_ATWZ01000001.1 Streptococcus equinus SN033	Streptococcaceae
L	e69b4dd1-8a24-43bc-80f0-18a2d3f2bc7f	-	8266	8187	6644	1544	6643	6365	3490	2876	278	Both	Linked	1335|NZ_FNKE01000006.1 Streptococcus equinus	Streptococcaceae
L	e6deae22-27cc-4938-a2d3-51674a6a0176	-	10601	10125	8578	1548	8577	8365	5420	2946	212	Both	Linked	1423755|NZ_BAML01000057.1 Lactobacillus hayakitensis DSM 18933 = JCM 14209	Lactobacillaceae
L	e72d7d5a-fb49-4a04-9de5-eedcf964927b	-	4684	4678	3339	1340	3338	3060	159	2902	278	Both	Linked	1335|NZ_LR134292.1 Streptococcus equinus	Streptococcus
L	e74547a7-d2f5-43bf-a6d4-180fad0bebf4	-	3845	3845	3000	846	2999	2504	1	2504	495	Both	Linked	39485|NZ_CZBU01000002.1 Lachnospira eligens	Lachnospiraceae
L	e79802c0-ff6d-47f8-be91-2b18034562a1	+	4290	1228	2761	1534	1529	3043	4285	1243	281	Both	Linked	1335|NZ_UHHR01000001.1 Streptococcus equinus	Streptococcus
L	e7fe4853-4015-4ba7-8aad-364d95a83f42	+	2670	1	1262	1262	1408	1665	2639	975	402	Both	Linked	1123282|NZ_FQXV01000034.1 Sporobacter termitidis DSM 10068	Ruminococcaceae
L	e8591aa9-5271-45b0-81f5-52a3260e8f0e	-	4725	4725	3879	847	3878	3343	507	2837	535	Both	Linked	88431|NZ_CABIWY010000038.1 Dorea longicatena	Lachnospiraceae
L	e88770be-59c6-46aa-8642-f57ce9de4102	+	2287	1	750	750	1537	1018	2285	1268	267	Both	Linked	1335|NZ_LR134292.1 Streptococcus equinus	Streptococcaceae
L	e999f60f-aec9-4340-82f0-aa06ca31beba	-	9466	6734	5214	1521	5213	4941	2056	2886	272	Both	Linked	1335|NZ_UHHR01000001.1 Streptococcus equinus	Streptococcaceae
L	ea0a1f0c-7b40-417b-8faa-7e343dfcdfa1	-	4786	2997	1517	1481	1516	1237	10	1228	279	Both	Linked	1335|NZ_LR134292.1 Streptococcus equinus	Streptococcaceae
L	eb886c56-0452-4f98-9b10-b02bec2bb07b	-	9750	2735	1216	1520	1215	938	1	938	277	Both	Linked	1335|NZ_UHFK01000005.1 Streptococcus equinus	Streptococcaceae
L	eb886c56-0452-4f98-9b10-b02bec2bb07b	-	9750	9741	8842	900	8841	8574	5769	2806	267	Both	Linked	1335|NZ_UHFK01000005.1 Streptococcus equinus	Streptococcaceae
L	ebdf1f52-cd3e-4cd2-a349-88411ea9ab90	+	5668	1720	3248	1529	2420	3519	5666	2148	270	Both	Linked	1335|NZ_LR134292.1 Streptococcus equinus	Streptococcus
L	ecb2f14e-e156-4c1d-9dd4-eebf2742298d	+	8717	2	1482	1481	7235	1755	4631	2877	272	Both	Linked	1335|NZ_UHFK01000005.1 Streptococcus equinus	Streptococcus
L	ecd008c0-ca20-4cca-9770-963d1a0073c2	-	2382	2378	1689	690	1688	1129	1	1129	559	Both	Linked	39490|NZ_CABKSU010000034.1 Eubacterium ramulus	Eubacteriaceae
L	ecd80cb0-92b3-4141-ab54-ca2fe346149f	+	11316	7708	9235	1528	2081	9512	11315	1804	276	Both	Linked	1335|NZ_UHHR01000001.1 Streptococcus equinus	Streptococcus
L	ecea2742-1f77-4603-b16c-2644ea20bfd6	-	6526	6008	4489	1520	4488	4061	1198	2864	427	Both	Linked	185007|NZ_CP043028.1 Pseudobutyrivibrio xylanivorans	Clostridiales
L	ee45f41a-64bd-433b-ae6b-1dc916f1ce67	+	21681	3145	4646	1502	17035	4917	7763	2847	270	Both	Linked	1335|NZ_UHHR01000001.1 Streptococcus equinus	Streptococcaceae
L	ee45f41a-64bd-433b-ae6b-1dc916f1ce67	+	21681	10981	12487	1507	9194	12762	15602	2841	274	Both	Linked	1335|NZ_UHHR01000001.1 Streptococcus equinus	Streptococcaceae
L	ee4b003d-4f84-4eed-ba6f-f37888c0e777	+	12462	6781	8291	1511	4171	8561	11410	2850	269	Both	Linked	1335|NZ_UHHR01000001.1 Streptococcus equinus	Streptococcaceae
L	eeb89eb1-4867-4e8d-a09d-8100d8ff74b1	+	2984	1	633	633	2351	1083	2983	1901	449	Both	Linked	46206|NZ_FNZX01000002.1 Pseudobutyrivibrio ruminis	Lachnospiraceae
L	eff30505-08e3-4395-99f4-b1f663275c4b	+	6027	926	2441	1516	3586	2710	5601	2892	268	Both	Linked	1335|NZ_UHHR01000001.1 Streptococcus equinus	Streptococcus
L	f0202afb-18f7-4800-8189-cfe4340bd5a2	+	3450	7	753	747	2697	1027	3448	2422	273	Both	Linked	1335|NZ_UHHR01000001.1 Streptococcus equinus	Streptococcaceae
L	f20e0473-82a1-42e1-8c85-1b820c7d601c	-	4282	4278	3852	427	3851	3568	668	2901	283	Both	Linked	1335|NZ_UHHR01000001.1 Streptococcus equinus	Streptococcus
L	f23b660a-96cb-45a6-a990-b3784c42878c	-	5079	5079	4369	711	4368	4095	1243	2853	273	Both	Linked	1335|NZ_UHFK01000005.1 Streptococcus equinus	Streptococcus
L	f2c96768-c359-414c-88b8-fafb287bca29	-	6483	6477	5130	1348	5129	4571	1735	2837	558	Both	Linked	1650661|NZ_CABKUC010000010.1 Clostridium phoceensis	Clostridiaceae
L	f2dd2ec7-4010-445d-806a-a90ca7e25b15	-	7902	5770	4266	1505	4265	3658	832	2827	607	Both	Linked	185007|NZ_CP043028.1 Pseudobutyrivibrio xylanivorans	Clostridia
L	f2f8b709-9f7c-453d-bc71-dca259573d96	-	4285	4268	3378	891	3377	3099	206	2894	278	Both	Linked	1335|NZ_FNEP01000019.1 Streptococcus equinus	Streptococcus
L	f4308004-cfea-4811-a4bc-9a8926f6b67b	-	6668	4921	3415	1507	3414	3070	186	2885	344	Both	Linked	114527|NZ_CP027228.1 Mogibacterium diversum	Clostridiales
L	f4474dc5-0df5-43fd-b9d0-742ff9e144a9	+	18127	10327	11837	1511	6290	12121	14973	2853	283	Both	Linked	1335|NZ_LR134292.1 Streptococcus equinus	Streptococcaceae
L	f464ad11-f164-49ca-b29c-89c72831f6bc	+	11910	9141	10645	1505	1265	10923	11851	929	277	Both	Linked	1335|NZ_LR134292.1 Streptococcus equinus	Streptococcaceae
L	f4690f1e-0ff7-42bd-9558-12f670c85ed5	-	8287	4062	2582	1481	2581	2381	2	2380	200	Both	Linked	1267|NZ_UAUL01000007.1 Clostridium ventriculi	Clostridiaceae
L	f481465c-ef20-41f5-b694-909416240c77	-	3831	3109	1575	1535	1574	1301	3	1299	273	Both	Linked	1335|NZ_UHFK01000005.1 Streptococcus equinus	Streptococcus
L	f497044a-0990-4cca-a0a6-bed7bb265d73	-	2734	2733	1925	809	1924	1637	2	1636	287	Both	Linked	1335|NZ_UHHR01000001.1 Streptococcus equinus	Streptococcus
L	f4dc52e3-e039-41e5-9718-e4e926ea8d12	+	13153	6331	7842	1512	5311	8120	10963	2844	277	Both	Linked	1335|NZ_UHFK01000005.1 Streptococcus equinus	Streptococcus
L	f5205a7e-807d-43d9-871b-c30f610d1fe9	+	3333	9	1542	1534	1791	1818	3281	1464	275	Both	Linked	1335|NZ_UHHR01000001.1 Streptococcus equinus	Streptococcaceae
L	f53e3907-7798-4d0d-a469-3a5ea305429c	-	5218	4781	3284	1498	3283	3084	230	2855	199	Both	Linked	1267|NZ_UAUL01000004.1 Clostridium ventriculi	Clostridiaceae
L	f547c8cc-80ec-4f1e-b272-3572d2e8c63e	-	5764	2902	1355	1548	1354	1078	3	1076	276	Both	Linked	1335|NZ_UHFK01000005.1 Streptococcus equinus	Streptococcus
L	f54a07ad-8dfe-4992-b74e-cbce14dbd0c1	+	4363	108	1645	1538	2718	1925	4363	2439	279	Both	Linked	1335|NZ_UHHR01000001.1 Streptococcus equinus	Streptococcus
L	f5c020ce-9cc1-40e2-b896-4c2456253c0e	-	4376	4279	2744	1536	2743	2464	1	2464	279	Both	Linked	1335|NZ_LR134292.1 Streptococcus equinus	Streptococcus
L	f67b8c1f-96fe-48cc-a147-2095126b05c4	-	2845	2839	2133	707	2132	1851	4	1848	281	Both	Linked	1335|NZ_FOOP01000011.1 Streptococcus equinus	Streptococcus
L	f687bc51-1de3-4f19-bd3a-48aefe184402	+	3802	671	2175	1505	1627	2324	3786	1463	148	Both	Linked	1528|NZ_FNOU01000045.1 Eubacterium barkeri	Eubacteriaceae
L	f68d7275-9346-45b8-baad-f85103ccf812	+	6226	993	2498	1506	3728	3100	5954	2855	601	Both	Linked	39496|NZ_QSFO01000002.1 Eubacterium ventriosum	Clostridiales
L	f76b3fed-5c56-498e-98d6-c3934f227d04	-	9567	4208	2693	1516	2692	2419	1	2419	273	Both	Linked	1335|NZ_UHHR01000001.1 Streptococcus equinus	Streptococcaceae
L	f76b3fed-5c56-498e-98d6-c3934f227d04	-	9567	9566	8443	1124	8442	8160	5287	2874	282	Both	Linked	1335|NZ_UHHR01000001.1 Streptococcus equinus	Streptococcaceae
L	f7760f60-bbb4-4513-b4bb-38bbe3387356	+	5625	1145	2677	1533	2948	2960	5624	2665	282	Both	Linked	1335|NZ_UHFK01000005.1 Streptococcus equinus	Streptococcaceae
L	f79a6afc-e135-4d9a-ae31-8380feff7dde	-	11281	4377	2839	1539	2838	2546	1	2546	292	Both	Linked	1335|NZ_LR134292.1 Streptococcus equinus	Streptococcaceae
L	f7bc462a-5c10-432e-8f07-2c46a08bb3e4	-	2241	2241	1603	639	1602	1107	50	1058	495	Both	Linked	1122229|NZ_RKRG01000006.1 Methanobrevibacter gottschalkii DSM 11977	Methanobacteriaceae
L	f831f7a8-69d7-4733-83fb-6a7900808534	+	9008	1	841	841	8167	1117	3998	2882	275	Both	Linked	1335|NZ_UHHR01000001.1 Streptococcus equinus	Firmicutes
L	f866ef20-2554-4ed1-a827-26af9130d3c3	-	3489	3487	2501	987	2500	1873	1	1873	627	Both	Linked	33039|NZ_CABJEY010000001.1 [Ruminococcus] torques	Lachnospiraceae
L	f87fae8d-8558-400b-839d-7c02e736145d	-	10111	9232	7709	1524	7708	7440	4577	2864	268	Both	Linked	1335|NZ_UHHR01000001.1 Streptococcus equinus	Streptococcaceae
L	f937a436-94b2-4682-83a0-681d21a4dcbc	-	20355	15441	13891	1551	13890	13596	10695	2902	294	Both	Linked	1423740|NZ_BAMI01000098.1 Lactobacillus equi DSM 15833 = JCM 10991	Ligilactobacillus
L	f9bc6ab9-2215-4f40-b9c9-60b9c521243d	-	9556	8700	7172	1529	7171	6899	4053	2847	272	Both	Linked	1335|NZ_LR134292.1 Streptococcus equinus	Streptococcaceae
L	f9d1ab96-972c-4899-880d-dd12a8e8bc4e	-	8195	6674	5123	1552	5122	4846	1978	2869	276	Both	Linked	1335|NZ_UHHR01000001.1 Streptococcus equinus	Streptococcus
L	fa15111c-1320-4bed-ba07-1c6385c78f1f	-	6656	3372	1883	1490	1882	1295	10	1286	587	Both	Linked	39488|NZ_QSOE01000320.1 Anaerobutyricum hallii	Lachnospiraceae
L	fa414a78-d62e-4ef4-b853-1cc718bf4450	-	4522	3788	2263	1526	2262	2051	1	2051	211	Both	Linked	44742|NZ_CP014229.1 Desulfovibrio fairfieldensis	Desulfovibrionales
L	faafb89c-22e3-4cce-9420-d19c11a79d8a	+	17895	6780	8344	1565	9551	8623	11503	2881	278	Both	Linked	1335|NZ_UHHR01000001.1 Streptococcus equinus	Streptococcaceae
L	faafb89c-22e3-4cce-9420-d19c11a79d8a	+	17895	12619	14155	1537	3740	14442	17326	2885	286	Both	Linked	1335|NZ_UHHR01000001.1 Streptococcus equinus	Streptococcaceae
L	fac1ef26-0eeb-4602-98a6-0193823817b6	+	6007	2485	3985	1501	2022	4427	5956	1530	441	Both	Linked	46503|NZ_WNDI01000077.1 Parabacteroides merdae	Tannerellaceae
L	fb1fc8a2-5af4-4268-8ca3-47f6b9ee61f5	+	11317	4815	6370	1556	4947	6640	9519	2880	269	Both	Linked	1335|NZ_LR134292.1 Streptococcus equinus	Streptococcaceae
L	fb36bc79-c52f-4bf4-9271-e472402e1c33	-	3270	3268	2834	435	2833	2508	1	2508	325	Both	Linked	2094150|NZ_PUEC01000072.1 Duncaniella muris	Muribaculaceae
L	fb4d80a0-dd75-4d63-abae-1e571fdeb5e0	-	8396	6253	4704	1550	4703	4501	1609	2893	202	Both	Linked	1423740|NZ_BAMI01000098.1 Lactobacillus equi DSM 15833 = JCM 10991	Ligilactobacillus
L	fb61863d-bdcf-4fe6-ae25-545f64ad99f1	+	8903	2679	4219	1541	4684	4492	7352	2861	272	Both	Linked	1335|NZ_UHFK01000005.1 Streptococcus equinus	Streptococcaceae
L	fb918d89-8710-428c-9ca0-f4941fa16c83	-	11071	7170	5634	1537	5633	5386	2518	2869	247	Both	Linked	1335|NZ_UHFK01000005.1 Streptococcus equinus	Streptococcus
L	fbac95b7-477a-4a6c-a18c-6d0a1c3c260c	+	4987	61	515	455	4472	963	3803	2841	447	Both	Linked	1282887|NZ_AUJG01000032.1 Lachnospira multipara ATCC 19207	Lachnospiraceae
L	fbdc7fc2-3dcb-474e-89a2-e7a70bfd49d4	+	8938	5440	6960	1521	1978	7223	8936	1714	262	Both	Linked	1335|NZ_UHFK01000003.1 Streptococcus equinus	Streptococcaceae
L	fcf751c9-6375-48a4-86d2-b273dff3ffb2	+	7264	1	843	843	6421	1325	4198	2874	481	Both	Linked	1150298|NZ_JAAINQ010000082.1 Fusicatenibacter saccharivorans	Lachnospiraceae
L	fd39e691-9382-49f2-a69d-7c23a03e8298	+	2736	2	1309	1308	1427	1587	2731	1145	277	Both	Linked	1335|NZ_UHHR01000001.1 Streptococcus equinus	Streptococcus
L	fd59d9f1-943a-45fe-bfea-194de0e451f6	+	4345	258	1724	1467	2621	2222	4322	2101	497	Both	Linked	1122229|NZ_RKRG01000006.1 Methanobrevibacter gottschalkii DSM 11977	Methanobacteriaceae
L	fd65bfc6-56e5-4f2c-ae55-1c921774becf	+	7522	4392	5917	1526	1605	6187	7519	1333	269	Both	Linked	1335|NZ_UHHR01000001.1 Streptococcus equinus	Streptococcaceae
L	fe6fd350-ba86-4f0b-b5f7-1c8789078109	-	6689	6659	5769	891	5768	5180	2341	2840	588	Both	Linked	39491|NZ_JAAISH010000002.1 [Eubacterium] rectale	Firmicutes
L	ff845f06-75cf-4be7-baf6-a683c8de90a3	-	3428	3343	1814	1530	1813	1365	2	1364	448	Both	Linked	33038|NZ_JAAIQZ010000118.1 [Ruminococcus] gnavus	Lachnospiraceae
L	ff9fe0ae-51f0-4660-ab01-0b28677c4e4d	-	8249	3514	1981	1534	1980	1700	3	1698	280	Both	Linked	1335|NZ_UHHR01000001.1 Streptococcus equinus	Streptococcaceae
L	ff9fe0ae-51f0-4660-ab01-0b28677c4e4d	-	8249	8235	7736	500	7735	7457	4611	2847	278	Both	Linked	1335|NZ_UHHR01000001.1 Streptococcus equinus	Streptococcaceae
L	ffbe589f-468e-40ac-a472-e8297c6132fa	-	18172	5975	4425	1551	4424	4000	1103	2898	424	Both	Linked	1423755|NZ_BAML01000057.1 Lactobacillus hayakitensis DSM 18933 = JCM 14209	Ligilactobacillus
L	ffc5cdf9-5724-414b-a4be-eabd0261f7c3	-	7652	3331	1853	1479	1852	1537	14	1524	315	Both	Linked	1496|NZ_BIVX01000221.1 Clostridioides difficile	Peptostreptococcaceae
L	ffc87cc9-3687-4f92-99b5-9c5c9a70759b	-	2785	2781	1868	914	1867	1346	3	1344	521	Both	Linked	116085|NZ_QVFD01000001.1 Coprococcus catus	Lachnospiraceae
L	ffe955f0-2269-42cd-a99d-5b8c918cf5d8	+	9364	2286	3824	1539	5540	4271	7128	2858	446	Both	Linked	185007|NZ_CP043028.1 Pseudobutyrivibrio xylanivorans	Clostridiales
S	0000060d-85fb-4569-822f-dc7d6555b31f	-	8456	7830	6294	1537	6293	6007	3113	2895	286	Both	Linked	1335|NZ_UHHR01000001.1 Streptococcus equinus	Streptococcus
S	0000c825-5a6f-49f3-9784-d74e5a1ef363	+	2701	1	599	599	2102	879	2701	1823	279	Both	Linked	1335|NZ_UHHR01000001.1 Streptococcus equinus	Streptococcaceae
S	0007a7b4-8cee-4a56-83ef-c4bb8c13794f	-	7278	4584	3047	1538	3046	2767	2	2766	279	Both	Linked	1335|NZ_UHHR01000001.1 Streptococcus equinus	Streptococcaceae
S	004e539e-7745-48da-b2e3-3c4b0efe2cdd	-	6791	6123	4582	1542	4581	4299	1441	2859	282	Both	Linked	1335|NZ_UHHR01000001.1 Streptococcus equinus	Streptococcaceae
S	017ed446-662a-49fa-a822-818c5b7cf186	+	14032	2121	3647	1527	10385	3928	6776	2849	280	Both	Linked	1335|NZ_UHHR01000001.1 Streptococcus equinus	Streptococcus
S	017ed446-662a-49fa-a822-818c5b7cf186	+	14032	7880	9422	1543	4610	9688	12570	2883	265	Both	Linked	1335|NZ_UHHR01000001.1 Streptococcus equinus	Streptococcus
S	01d59272-13de-482d-a840-babb5d0eb9b9	-	6464	4822	3339	1484	3338	2747	3	2745	591	Both	Linked	1322|NZ_JAAITA010000048.1 Blautia hansenii	Lachnospiraceae
S	021cb286-ba33-4b5a-be4c-71367cdc99d7	-	2773	2772	1956	817	1955	1674	12	1663	281	Both	Linked	1335|NZ_UHHR01000001.1 Streptococcus equinus	Streptococcaceae
S	02312437-4c67-412b-8c62-43649460c342	-	7308	4926	3336	1591	3335	3023	110	2914	312	Both	Linked	1423740|NZ_AZFH01000028.1 Lactobacillus equi DSM 15833 = JCM 10991	Lactobacillaceae
S	0275a9e5-9d12-4fc8-89fc-f5b2371f443c	-	4653	2965	1447	1519	1446	1150	5	1146	296	Both	Linked	1392007|NZ_AWWH01000162.1 Lactobacillus equi DPC 6820	Lactobacillaceae
S	02dfdb09-9e36-4cb7-afa8-0efaaa461590	+	6228	778	2286	1509	3942	3313	5377	2065	1026	Both	Linked	562|NZ_VBVB01000001.1 Escherichia coli	Enterobacteriaceae
S	035fc4c5-6119-4dcb-89b8-8cbcd283b24a	-	5807	3580	2076	1505	2075	1796	4	1793	279	Both	Linked	1335|NZ_UHHR01000001.1 Streptococcus equinus	Streptococcaceae
S	0439f5e3-add5-49ef-87aa-b06e5f5ccf29	-	4279	3234	1707	1528	1706	1428	1	1428	278	Both	Linked	1335|NZ_UHHR01000001.1 Streptococcus equinus	Streptococcus
S	04528dc5-ef08-4efb-b1bb-b212219bbed6	-	5348	5342	4060	1283	4059	3615	861	2755	444	Both	Linked	1265|NZ_FPJT01000040.1 Ruminococcus flavefaciens	Ruminococcaceae
S	04759c23-f236-4eda-b5b3-0f5b236255ff	-	13444	8823	7292	1532	7291	7006	4122	2885	285	Both	Linked	1335|NZ_UHFK01000005.1 Streptococcus equinus	Streptococcaceae
S	0586e664-36ea-4821-ae84-7bf0ec2e67eb	-	4504	3344	1842	1503	1841	1507	21	1487	334	Both	Linked	1335|NZ_UHHR01000001.1 Streptococcus equinus	Streptococcaceae
S	05a2eabd-d460-446f-8f30-7a2f6882a8ef	-	7264	7216	5685	1532	5684	5414	2562	2853	270	Both	Linked	1335|NZ_UHFK01000005.1 Streptococcus equinus	Streptococcaceae
S	060afd61-92ba-4c9a-9c24-0fef76d393ee	-	7024	3355	1825	1531	1824	1549	11	1539	275	Both	Linked	1335|NZ_LR134292.1 Streptococcus equinus	Streptococcus
S	06701290-37ec-489f-9b71-8d07c45e0138	-	2634	2625	1318	1308	1317	1050	12	1039	267	Both	Linked	1335|NZ_UHHR01000001.1 Streptococcus equinus	Streptococcaceae
S	06940551-78ab-4588-8672-a88f48aed8f4	-	2856	2845	2338	508	2337	2062	3	2060	275	Both	Linked	1335|NZ_LR134292.1 Streptococcus equinus	Streptococcus
S	069f9b64-b2f6-40d2-a8bd-f809a430d143	+	8278	3	857	855	7421	1129	3976	2848	271	Both	Linked	1335|NZ_UHHR01000001.1 Streptococcus equinus	Streptococcus
S	06a8efb4-f56a-4c73-ba9b-4b0732bc9509	+	3820	70	929	860	2891	1353	3750	2398	423	Both	Linked	294671|NZ_FOTL01000013.1 Methanobrevibacter olleyae	Methanobacteriaceae
S	075f2caf-57d3-464a-838c-0c23957e0764	+	10772	1477	3006	1530	7766	3276	6145	2870	269	Both	Linked	1335|NZ_LR134292.1 Streptococcus equinus	Streptococcus
S	076ef1bc-9f60-47ce-b3bc-099063123ea1	-	6294	6293	5398	896	5397	5121	2262	2860	276	Both	Linked	1335|NZ_UHHR01000001.1 Streptococcus equinus	Streptococcus
S	07901f5e-aa96-4cd1-8684-799e2f990df1	-	4663	4248	2728	1521	2727	2065	4	2062	662	Both	Linked	29361|NZ_CABHNU010000041.1 Tyzzerella nexilis	Lachnospiraceae
S	07d089d7-252d-4623-aeca-ebcee89057eb	+	4670	313	1810	1498	2860	2084	4649	2566	273	Both	Linked	1335|NZ_LR134292.1 Streptococcus equinus	Streptococcaceae
S	080811d9-4360-486b-a6f8-b44975cc28b9	-	7305	2872	1331	1542	1330	1066	2	1065	264	Both	Linked	1335|NZ_UHHR01000001.1 Streptococcus equinus	Streptococcaceae
S	0834414c-5e72-4af4-b701-3d56401daae7	-	3670	3662	2711	952	2710	2436	1	2436	274	Both	Linked	1335|NZ_LR134292.1 Streptococcus equinus	Streptococcus
S	0839ede8-c091-407a-9a83-4aea778be9e4	-	3583	3342	1812	1531	1811	1531	18	1514	280	Both	Linked	1335|NZ_LR134292.1 Streptococcus equinus	Streptococcus
S	090c1c85-b922-49db-9c1e-7d9266b3f5f2	+	6005	5	842	838	5163	1108	3949	2842	265	Both	Linked	1335|NZ_UHHR01000001.1 Streptococcus equinus	Streptococcaceae
S	09bfdb55-6958-48b9-9285-ca2d1717e679	+	4972	1195	2728	1534	2244	3005	4971	1967	276	Both	Linked	1335|NZ_UHHR01000001.1 Streptococcus equinus	Streptococcus
S	09c04ccb-8241-413c-b46d-23eb07c62b18	-	6945	5911	4403	1509	4402	3774	946	2829	628	Both	Linked	39488|NZ_LT907978.1 Anaerobutyricum hallii	Firmicutes
S	0a31786c-9f0f-4e90-a412-633c8ce68fcd	+	5011	381	1880	1500	3131	2154	4971	2818	273	Both	Linked	1335|NZ_UHHR01000001.1 Streptococcus equinus	Streptococcus
S	0a838ce9-dcc2-42d7-b8c8-03b5ed52d83e	+	2226	7	826	820	1400	1233	2217	985	406	Both	Linked	1505|NZ_CENA01000012.1 Paeniclostridium sordellii	Firmicutes
S	0aad40dc-ed09-44dc-9b5d-a223654fb311	-	9111	3120	1608	1513	1607	1337	6	1332	270	Both	Linked	1335|NZ_UHHR01000001.1 Streptococcus equinus	Streptococcus
S	0b5c1238-9e1b-4e58-80be-166cb027c98e	+	4504	3	995	993	3509	1270	4125	2856	274	Both	Linked	1335|NZ_UHHR01000001.1 Streptococcus equinus	Streptococcus
S	0b73f88d-7300-4663-934e-c5dcfd75aad0	-	8389	8332	6894	1439	6893	6699	3948	2752	194	Both	Linked	1423740|NZ_AZFH01000028.1 Lactobacillus equi DSM 15833 = JCM 10991	Ligilactobacillus
S	0ba3afc5-1ef9-4a75-913e-17e200453023	-	9253	9253	8690	564	8689	8331	5441	2891	358	Both	Linked	83334|NZ_CP038383.1 Escherichia coli O157:H7	Escherichia
S	0ba42956-cc93-4d5a-a684-fa04a8227123	+	4944	5	824	820	4120	1106	3979	2874	281	Both	Linked	1335|NZ_UHHR01000001.1 Streptococcus equinus	Streptococcaceae
S	0bd40f5f-ba8e-4304-8746-482636983474	-	9974	8299	6774	1526	6773	6471	3616	2856	302	Both	Linked	1423740|NZ_BAMI01000098.1 Lactobacillus equi DSM 15833 = JCM 10991	Ligilactobacillus
S	0cbd06cd-470a-4e5c-a9d1-7a1e64a3ee23	+	3961	262	1814	1553	2147	2086	3959	1874	271	Both	Linked	1335|NZ_UHHR01000001.1 Streptococcus equinus	Streptococcus
S	0d1a719a-4798-410c-b3e8-4359872badf3	+	8093	5365	6923	1559	1170	7123	8092	970	199	Both	Linked	1392007|NZ_AWWH01000162.1 Lactobacillus equi DPC 6820	Ligilactobacillus
S	0d61a8fa-d25c-462c-adaa-06fbc551ae1e	-	5920	3844	2333	1512	2332	2071	14	2058	261	Both	Linked	1335|NZ_LR134292.1 Streptococcus equinus	Streptococcaceae
S	0e219c62-ee20-419f-9728-67b97e14a19d	+	3286	409	1937	1529	1349	2221	3283	1063	283	Both	Linked	1335|NZ_UHHR01000001.1 Streptococcus equinus	Streptococcus
S	0ecb1883-fe9e-4946-a90f-0acb102d709e	+	7262	209	1745	1537	5517	2020	4901	2882	274	Both	Linked	1335|NZ_UHHR01000001.1 Streptococcus equinus	Streptococcaceae
S	0ee1235e-d8c8-4069-a4f8-fa5ec52fdbb6	+	10466	3	715	713	9751	984	3839	2856	268	Both	Linked	1335|NZ_LR134292.1 Streptococcus equinus	Streptococcus
S	0f17241c-5278-483a-8b22-000aa57fdc73	-	10159	2716	1226	1491	1225	942	2	941	283	Both	Linked	1505|NZ_CENA01000012.1 Paeniclostridium sordellii	Clostridiales
S	10a6a813-26ff-4ea7-ac19-9d81cea586c9	+	5024	2	1396	1395	3628	2001	4791	2791	604	Both	Linked	1123282|NZ_FQXV01000034.1 Sporobacter termitidis DSM 10068	Ruminococcaceae
S	111b7f06-8967-4d10-a847-9dbc8848cc0a	+	3682	568	2122	1555	1560	2391	3675	1285	268	Both	Linked	1335|NZ_UHHR01000001.1 Streptococcus equinus	Streptococcaceae
S	1127ca2d-8ae9-4d8d-a5bc-5a10d1659393	-	9680	4594	3059	1536	3058	2654	7	2648	404	Both	Linked	1423740|NZ_BAMI01000098.1 Lactobacillus equi DSM 15833 = JCM 10991	Lactobacillaceae
S	114a010a-6ec2-483f-962e-e8951fd64206	-	2118	2118	1667	452	1666	1382	11	1372	284	Both	Linked	1335|NZ_UHHR01000001.1 Streptococcus equinus	Streptococcaceae
S	11a32588-5223-457d-a3ab-bd880270d558	-	9952	9934	8623	1312	8622	8343	5502	2842	279	Both	Linked	1280704|NZ_ATWZ01000001.1 Streptococcus equinus SN033	Streptococcaceae
S	11da48f7-a8b7-43a7-8748-2ba9eb96e658	+	5870	222	1763	1542	4107	1974	4863	2890	210	Both	Linked	1423740|NZ_AZFH01000028.1 Lactobacillus equi DSM 15833 = JCM 10991	Lactobacillaceae
S	129d1283-294e-4356-9e3d-be6c6f253c84	-	10350	2651	1123	1529	1122	844	3	842	278	Both	Linked	1335|NZ_UHHR01000001.1 Streptococcus equinus	Streptococcus
S	13ea60f9-5f9f-4a86-8716-7db92d33a2c9	+	9806	4198	5699	1502	4107	5970	8845	2876	270	Both	Linked	1335|NZ_UHHR01000001.1 Streptococcus equinus	Streptococcus
S	14c1f2ad-2c1c-422c-b3d7-82e562956231	-	9212	5238	3681	1558	3680	3470	565	2906	210	Both	Linked	1423740|NZ_AZFH01000028.1 Lactobacillus equi DSM 15833 = JCM 10991	Ligilactobacillus
S	14f4bd60-ea4e-40cd-ad2a-edc90d9288f2	-	6626	5006	3461	1546	3460	3104	244	2861	356	Both	Linked	1583|NZ_CP027565.1 Weissella confusa	Leuconostocaceae
S	1583bcf4-a599-4e0c-ba60-f845853209c6	+	4600	705	2246	1542	2354	2523	4600	2078	276	Both	Linked	1335|NZ_UHHR01000001.1 Streptococcus equinus	Streptococcus
S	161f2506-4320-48bb-b480-83c3f14fb1af	-	5906	5883	5401	483	5400	5131	2388	2744	269	Both	Linked	1335|NZ_UHFK01000005.1 Streptococcus equinus	Streptococcaceae
S	163a1d67-a965-4bd6-8082-dd33a23a0848	-	9082	4816	3290	1527	3289	3067	194	2874	222	Both	Linked	44742|NZ_CP014229.1 Desulfovibrio fairfieldensis	Desulfovibrionales
S	16919911-458a-4d8f-a463-12d1f8bee137	-	11456	11340	9819	1522	9818	9540	6764	2777	278	Both	Linked	1335|NZ_FOOP01000011.1 Streptococcus equinus	Streptococcaceae
S	1739484d-5387-4289-9967-505bb4855ea7	+	5485	2	742	741	4743	1401	4245	2845	658	Both	Linked	154046|NZ_CABIXC010000046.1 Hungatella hathewayi	Clostridiaceae
S	18587fda-f18d-4788-9e17-c098167bbf07	+	11334	7030	8597	1568	2737	8868	11325	2458	270	Both	Linked	1335|NZ_FNZW01000009.1 Streptococcus equinus	Streptococcaceae
S	185f8baf-aeb4-4e3c-ab8a-5c8b609d27d0	+	3397	2	840	839	2557	1184	3353	2170	343	Both	Linked	242230|NZ_QICC01000173.1 Eggerthella sinensis	Eggerthellaceae
S	1872715e-a59c-48d4-a356-8ec9d4032cde	-	5080	4396	2875	1522	2874	2571	1	2571	303	Both	Linked	1335|NZ_LR134292.1 Streptococcus equinus	Streptococcaceae
S	1a22b165-6a81-4749-9aaa-059f54a1ec09	+	4424	635	2137	1503	2287	2405	4419	2015	267	Both	Linked	1335|NZ_UHFK01000005.1 Streptococcus equinus	Streptococcaceae
S	1a2b3e7e-15a0-4316-aa64-aedd4d90eda2	-	10288	6903	5383	1521	5382	5102	2236	2867	280	Both	Linked	1335|NZ_UHHR01000001.1 Streptococcus equinus	Streptococcaceae
S	1a8dc8aa-5474-4d9e-85a8-06ee7d238bd8	+	5678	1	1272	1272	4406	1550	4450	2901	277	Both	Linked	1335|NZ_UHHR01000001.1 Streptococcus equinus	Streptococcus
S	1ab2f9bd-1f3a-4327-b985-69ea0980051d	-	5061	4614	3119	1496	3118	2719	1	2719	399	Both	Linked	1492|NZ_AP019716.1 Clostridium butyricum	Clostridiaceae
S	1b28086f-13ab-46b3-99be-258247d1d0cf	+	5473	1255	2756	1502	2717	3025	5473	2449	268	Both	Linked	1335|NZ_UHFK01000005.1 Streptococcus equinus	Streptococcaceae
S	1b521902-1a2f-4879-9232-198892864af1	-	11219	5332	3823	1510	3822	3527	667	2861	295	Both	Linked	1335|NZ_UHHR01000001.1 Streptococcus equinus	Streptococcaceae
S	1bcdb036-0035-4c20-836d-d5ef2500acfa	+	12950	707	2250	1544	10700	2536	5387	2852	285	Both	Linked	1335|NZ_UHHR01000001.1 Streptococcus equinus	Streptococcaceae
S	1bfcdc23-f9fc-4709-a399-b116b4fcdb57	-	2741	2740	1988	753	1987	1708	3	1706	279	Both	Linked	1335|NZ_UHHR01000001.1 Streptococcus equinus	Streptococcaceae
S	1c593ecc-e757-4058-84bd-46a0a525095f	-	6111	5539	4013	1527	4012	3509	659	2851	503	Both	Linked	39491|NZ_QSFB01000003.1 [Eubacterium] rectale	Clostridiales
S	1c690db7-4d0c-438c-b04b-257530194e62	+	8211	776	2313	1538	5898	2590	5443	2854	276	Both	Linked	1335|NZ_LR134292.1 Streptococcus equinus	Streptococcaceae
S	1cbcb4b4-0d16-4791-8d94-37afad086f69	-	4550	4460	2919	1542	2918	2621	2	2620	297	Both	Linked	1423740|NZ_AZFH01000028.1 Lactobacillus equi DSM 15833 = JCM 10991	Ligilactobacillus
S	1cc8e38a-276b-4ea2-8669-e4ecf577c4e4	+	17013	11608	13135	1528	3878	13414	16288	2875	278	Both	Linked	1335|NZ_UHFK01000005.1 Streptococcus equinus	Streptococcus
S	1d47fbc3-0c7d-4a5a-86bf-41842d31614b	-	9196	6166	4652	1515	4651	4297	1404	2894	354	Both	Linked	562|NZ_CP049936.1 Escherichia coli	Escherichia
S	1d90c5e6-0d86-4a9e-98ce-5f0a452ab505	+	9325	3825	5345	1521	3980	5722	8754	3033	376	Both	Linked	196164|NZ_GG700698.1 Corynebacterium efficiens YS-314	Corynebacteriaceae
S	1dbbe42d-4bab-4d1a-a197-2a432da5b836	+	5195	1	845	845	4350	1118	3994	2877	272	Both	Linked	1335|NZ_UHFK01000005.1 Streptococcus equinus	Streptococcaceae
S	1dc5022f-b322-4aaf-aac3-706fa01146f9	-	9715	5095	3587	1509	3586	3302	446	2857	284	Both	Linked	1335|NZ_UHHR01000001.1 Streptococcus equinus	Streptococcaceae
S	1de20130-daf7-4130-a561-d9e26ee78faa	-	3263	3250	1804	1447	1803	1517	23	1495	286	Both	Linked	1335|NZ_UHHR01000001.1 Streptococcus equinus	Streptococcus
S	1ec06ea4-03c0-4c18-82a1-75febde44bd3	-	4658	4463	3004	1460	3003	2660	1	2660	343	Both	Linked	225345|NZ_MZGT01000161.1 Clostridium chromiireducens	Clostridiaceae
S	1f08ed5a-0cca-432d-85e8-e8dd7c8900e5	+	8920	2	421	420	8499	696	3527	2832	274	Both	Linked	1335|NZ_UHHR01000001.1 Streptococcus equinus	Streptococcus
S	1f3dfeff-a7e3-4de6-8d71-c2260fd2fcc1	+	4341	2	681	680	3660	956	3824	2869	274	Both	Linked	1335|NZ_UHFK01000005.1 Streptococcus equinus	Streptococcus
S	1f87a1b3-8bf4-4d94-a215-94f2ba69ef56	-	4649	4648	3353	1296	3352	2986	193	2794	366	Both	Linked	931276|NC_020291.1 Clostridium saccharoperbutylacetonicum N1-4(HMT)	Clostridiaceae
S	1fc95e51-bb48-47d9-940d-16d1d913abc1	+	7872	355	1846	1492	6026	2115	4956	2842	268	Both	Linked	1335|NZ_FZRA01000013.1 Streptococcus equinus	Streptococcaceae
S	2057aaf6-116b-4e80-94e8-eb902991900a	+	3966	989	2508	1520	1458	2793	3962	1170	284	Both	Linked	1335|NZ_LR134292.1 Streptococcus equinus	Streptococcaceae
S	2071e6cc-ae49-442f-9edb-598131abcb14	-	10968	3788	2267	1522	2266	1994	3	1992	272	Both	Linked	1335|NZ_UHFK01000005.1 Streptococcus equinus	Streptococcaceae
S	227bb05e-c3ed-419b-8bff-e4faae21be44	+	8431	2036	3546	1511	4885	3977	6872	2896	430	Both	Linked	562|NZ_CP011018.1 Escherichia coli	Enterobacteriaceae
S	24225966-ecb6-49cf-b0ae-45974809ccc1	+	6552	2	1196	1195	5356	1476	4348	2873	279	Both	Linked	1335|NZ_UHFK01000005.1 Streptococcus equinus	Streptococcaceae
S	2423a509-76c9-4559-90b5-6de975ee1b97	+	6815	6	1495	1490	5320	1773	4731	2959	277	Both	Linked	1335|NZ_CP046629.1 Streptococcus equinus	Streptococcaceae
S	24419526-2d65-4350-9452-7dbe4f0ba09f	+	7157	1366	2922	1557	4235	3197	6042	2846	274	Both	Linked	1335|NZ_LR134292.1 Streptococcus equinus	Streptococcaceae
S	2473655f-b38d-4fe6-a31e-17956594919e	-	6445	4185	2705	1481	2704	2421	1	2421	283	Both	Linked	1335|NZ_FZRA01000013.1 Streptococcus equinus	Streptococcaceae
S	2589f24f-5f04-4064-a930-2eaa064c420c	-	4896	4895	3574	1322	3573	3139	322	2818	434	Both	Linked	649762|NZ_WMBC01000031.1 Blautia luti DSM 14534	Lachnospiraceae
S	260bd38a-ed08-486b-bc5d-47c044e9054e	+	6710	4	1369	1366	5341	1647	4496	2850	277	Both	Linked	1335|NZ_UHHR01000001.1 Streptococcus equinus	Streptococcaceae
S	2631211f-ba54-47ed-8890-602c98598a44	+	4609	7	912	906	3697	1465	4409	2945	552	Both	Linked	634498|NC_013790.1 Methanobrevibacter ruminantium M1	Methanobacteriaceae
S	2641a448-d7c4-4e48-b746-391f4e7a55e0	+	9330	1602	3137	1536	6193	3408	6261	2854	270	Both	Linked	1335|NZ_LR134292.1 Streptococcus equinus	Streptococcus
S	2688dbf3-8c72-4f35-a20c-849517ac89c9	-	6556	6544	5619	926	5618	5340	2470	2871	278	Both	Linked	1335|NZ_UHHR01000001.1 Streptococcus equinus	Streptococcus
S	26924598-8322-4fda-b093-9d5d058af3da	+	13042	37	1478	1442	11564	1748	4612	2865	269	Both	Linked	1335|NZ_UHHR01000001.1 Streptococcus equinus	Streptococcaceae
S	28554595-e52d-4c40-9d4f-d3eae5a4f8e6	+	6543	1056	2552	1497	3991	3093	5925	2833	540	Both	Linked	1796636|NZ_SLXA01000027.1 Frisingicoccus caecimuris	Lachnospiraceae
S	287e2768-3d77-4bcb-baec-0e0c741a7cb6	+	3742	3	729	727	3013	1008	3741	2734	278	Both	Linked	1335|NZ_LR134292.1 Streptococcus equinus	Streptococcaceae
S	288905f1-13ec-4df5-befe-d664c0de6af2	+	4683	10	1516	1507	3167	1787	4616	2830	270	Both	Linked	1335|NZ_LR134292.1 Streptococcus equinus	Streptococcus
S	295f7cb7-df5e-4122-a4d1-67c94cc9dfb6	-	4533	4532	3295	1238	3294	2996	58	2939	298	Both	Linked	1335|NZ_UHHR01000001.1 Streptococcus equinus	Streptococcaceae
S	2b130f5e-6ea2-4048-a321-c0300919a88d	-	2941	2939	1685	1255	1684	1066	5	1062	618	Both	Linked	1469948|NZ_SLUO01000033.1 Kineothrix alysoides	Lachnospiraceae
S	2b97ba18-964b-429f-a605-0c0c6528c1bb	+	5003	1	985	985	4018	1936	4758	2823	950	Both	Linked	33038|NZ_JAAIRN010000105.1 [Ruminococcus] gnavus	Clostridiales
S	2bd2df1a-e951-449d-9dec-1244adaef02f	-	4567	3618	2098	1521	2097	1821	1	1821	276	Both	Linked	1335|NZ_UHFK01000003.1 Streptococcus equinus	Streptococcaceae
S	2bd8351e-ee73-4a1d-b43e-0111cde2c5e6	-	4110	3317	1823	1495	1822	1535	25	1511	287	Both	Linked	1335|NZ_LR134292.1 Streptococcus equinus	Streptococcaceae
S	2bde9a19-c8be-450d-9ce8-59fad511da05	-	11847	5726	4211	1516	4210	3923	1080	2844	287	Both	Linked	1335|NZ_UHFK01000005.1 Streptococcus equinus	Streptococcus
S	2d74a4c7-c35f-4220-a717-5f259b81e683	+	7449	3009	4522	1514	2927	4800	7447	2648	277	Both	Linked	1335|NZ_LR134292.1 Streptococcus equinus	Streptococcaceae
S	2e2e6877-b870-4063-b37e-b8d14e0ffc45	+	4525	765	2314	1550	2211	2716	4523	1808	401	Both	Linked	1423740|NZ_AZFH01000028.1 Lactobacillus equi DSM 15833 = JCM 10991	Ligilactobacillus
S	2e4f37c4-58a8-4f4f-b2b6-774069cb1bbb	+	16141	2	1277	1276	14864	1558	4436	2879	280	Both	Linked	1335|NZ_UHFK01000005.1 Streptococcus equinus	Streptococcus
S	2ebd487d-fd8b-42fb-acda-464002068ee1	-	2130	2130	1663	468	1662	1383	2	1382	279	Both	Linked	1335|NZ_FOOP01000011.1 Streptococcus equinus	Streptococcaceae
S	2f0ac3a7-0a51-40b2-88df-75bebbeeea64	-	2940	2939	1687	1253	1686	1408	2	1407	278	Both	Linked	1335|NZ_UHFK01000005.1 Streptococcus equinus	Streptococcaceae
S	2f659678-a4a1-46dd-b3a1-74f29e6e0059	+	4874	7	1183	1177	3691	1794	4537	2744	610	Both	Linked	1122230|NZ_AUMX01000033.1 Methanocorpusculum bavaricum DSM 4179	Methanocorpusculaceae
S	2fb1ad4b-fe6d-49d0-84c3-76524fb37fb2	+	4209	1162	2699	1538	1510	2973	4207	1235	273	Both	Linked	1335|NZ_LR134292.1 Streptococcus equinus	Streptococcus
S	2fed4fd6-c27c-4b58-aa32-b3c7281aa524	+	4974	1	1240	1240	3734	1696	4536	2841	455	Both	Linked	623|NZ_UGYT01000001.1 Shigella flexneri	Enterobacteriaceae
S	300c2d89-c057-48e7-91b9-ecc693c839e5	-	2763	2762	2298	465	2297	2022	5	2018	275	Both	Linked	1335|NZ_UHHR01000001.1 Streptococcus equinus	Streptococcus
S	301b0866-6aeb-4927-91a1-ddff4b417bcc	+	15342	8342	9899	1558	5443	10103	12768	2666	203	Both	Linked	1423740|NZ_BAMI01000098.1 Lactobacillus equi DSM 15833 = JCM 10991	Lactobacillaceae
S	301de7d1-be3c-4eda-9ac3-7c1c93a65a20	+	4956	1	1469	1469	3487	2280	4950	2671	810	Both	Linked	46503|NZ_WNDI01000077.1 Parabacteroides merdae	Tannerellaceae
S	303ade53-aba2-4831-8cf9-edb079ac747a	+	3874	1	858	858	3016	1141	3872	2732	282	Both	Linked	1335|NZ_UHHR01000001.1 Streptococcus equinus	Streptococcus
S	30c43047-8c6c-4c79-b1c1-667d898b1ef2	-	2395	2392	1190	1203	1189	901	2	900	288	Both	Linked	1210006|NZ_AUZG01000010.1 Streptococcus equinus ATCC 33317	Streptococcaceae
S	30d4d4c9-0566-42cd-92df-337a9a841390	-	5756	5206	3703	1504	3702	3333	655	2679	369	Both	Linked	562|NZ_CP046259.1 Escherichia coli	Enterobacteriaceae
S	3127f52e-68a2-4711-8e55-12e4100d9aec	+	3379	471	1987	1517	1392	2267	3365	1099	279	Both	Linked	1335|NZ_UHFK01000003.1 Streptococcus equinus	Streptococcus
S	315ae396-b828-43b3-a64a-c6dda840c401	+	2873	1	567	567	2306	851	2871	2021	283	Both	Linked	1335|NZ_UHHR01000001.1 Streptococcus equinus	Streptococcaceae
S	31e6a33d-a46e-4737-85a4-4518291fcac2	-	4040	4032	3131	902	3130	2854	3	2852	276	Both	Linked	1335|NZ_CP046629.1 Streptococcus equinus	Streptococcus
S	31f35499-1afb-4089-a7a7-7826315a73be	+	7834	2634	4189	1556	3645	4484	7353	2870	294	Both	Linked	1335|NZ_FOZA01000009.1 Streptococcus equinus	Streptococcaceae
S	32693209-2c32-4f7b-93d5-13686ef08405	-	7303	7302	6369	934	6368	6095	3265	2831	273	Both	Linked	1335|NZ_UHHR01000001.1 Streptococcus equinus	Streptococcaceae
S	3272ee9e-fbec-43ee-a147-032ba3331b23	+	19427	6372	7893	1522	11534	8168	11033	2866	274	Both	Linked	1335|NZ_UHFK01000005.1 Streptococcus equinus	Streptococcus
S	3272ee9e-fbec-43ee-a147-032ba3331b23	+	19427	14058	15598	1541	3829	15878	18748	2871	279	Both	Linked	1335|NZ_UHFK01000005.1 Streptococcus equinus	Streptococcus
S	32ee911c-715c-483f-94bd-77eb0425d4f5	+	2563	1	423	423	2140	712	2563	1852	288	Both	Linked	1505|NZ_CENA01000012.1 Paeniclostridium sordellii	Firmicutes
S	33214990-d9b9-40c3-918f-92238535ab75	-	11282	11250	10085	1166	10084	9812	6962	2851	272	Both	Linked	1335|NZ_UHHR01000001.1 Streptococcus equinus	Streptococcus
S	33d7f639-499f-4a1b-aeac-0933a8e282d5	-	9247	7651	6122	1530	6121	5846	2971	2876	275	Both	Linked	1335|NZ_UHHR01000001.1 Streptococcus equinus	Streptococcaceae
S	358ed1c3-ff35-4eb8-b225-2bf6293f5e48	-	4923	4182	2655	1528	2654	2380	2	2379	274	Both	Linked	1335|NZ_LR134292.1 Streptococcus equinus	Streptococcaceae
S	35a6342c-7cb5-4d2a-868e-5476aaa6cb17	-	16784	12664	11135	1530	11134	10855	7999	2857	279	Both	Linked	1335|NZ_UHFK01000005.1 Streptococcus equinus	Streptococcus
S	365b6880-41ae-4806-8d76-18aa39a06be8	-	5349	3656	2129	1528	2128	1851	1	1851	277	Both	Linked	1335|NZ_UHHR01000001.1 Streptococcus equinus	Streptococcus
S	365e950a-5e96-4f4f-97e2-192a8ee8d860	-	4010	3990	2656	1335	2655	2368	5	2364	287	Both	Linked	1335|NZ_LR134292.1 Streptococcus equinus	Streptococcaceae
S	3718641a-c922-4986-bc20-c8b0296105c5	-	10197	10176	9422	755	9421	9020	6115	2906	401	Both	Linked	1423740|NZ_BAMI01000098.1 Lactobacillus equi DSM 15833 = JCM 10991	Ligilactobacillus
S	3743e34e-8187-4310-9eb6-b8e02831bdcc	-	6996	3519	1996	1524	1995	1707	1	1707	288	Both	Linked	1335|NZ_UHHR01000001.1 Streptococcus equinus	Streptococcaceae
S	375947e0-56da-441d-a970-3bfc8912c48a	+	6571	3902	5438	1537	1133	5718	6570	853	279	Both	Linked	1335|NZ_LR134292.1 Streptococcus equinus	Streptococcaceae
S	37e21215-944d-41c3-bbe1-9049853fbffe	+	7185	1637	3168	1532	4017	3443	6299	2857	274	Both	Linked	1335|NZ_UHFK01000005.1 Streptococcus equinus	Streptococcaceae
S	3807976a-07e5-4acb-8b47-ed4b9a30c6c7	+	2152	1	785	785	1367	1064	2152	1089	278	Both	Linked	1335|NZ_UHHR01000001.1 Streptococcus equinus	Streptococcaceae
S	38471867-aa53-4941-b443-5774fff6a35c	+	10160	1	767	767	9393	1042	3918	2877	274	Both	Linked	1335|NZ_UHFK01000005.1 Streptococcus equinus	Streptococcus
S	385e2360-bccb-4ea4-8d47-76e1dec49f54	-	6024	6024	4897	1128	4896	4226	1362	2865	670	Both	Linked	185007|NZ_CP043028.1 Pseudobutyrivibrio xylanivorans	Clostridiales
S	38a3eaba-a975-43c0-8198-db1396785caa	+	6058	4	1516	1513	4542	1796	4658	2863	279	Both	Linked	1335|NZ_UHFK01000005.1 Streptococcus equinus	Streptococcus
S	39079f43-259a-47a1-8f01-b2586b5bde99	+	7369	3672	5214	1543	2155	5492	7367	1876	277	Both	Linked	1335|NZ_LR134292.1 Streptococcus equinus	Streptococcaceae
S	3a1c4df9-2199-4932-beca-f2e941290f69	-	8231	4057	2522	1536	2521	2247	1	2247	274	Both	Linked	1335|NZ_UHHR01000001.1 Streptococcus equinus	Streptococcaceae
S	3a2a875c-9b30-48ae-bf91-5dd04ca4bdfe	+	8093	4795	6323	1529	1770	6604	8089	1486	280	Both	Linked	1335|NZ_LR134292.1 Streptococcus equinus	Streptococcaceae
S	3abe3707-a3a4-4f50-a37c-daab6709209a	+	1745	10	414	405	1331	691	1741	1051	276	Both	Linked	1335|NZ_UHHR01000001.1 Streptococcus equinus	Streptococcus
S	3b5da539-665c-49ff-bb94-525a90c896d9	+	2525	2	843	842	1682	1490	2525	1036	646	Both	Linked	195|NZ_JAAKAA010000058.1 Campylobacter coli	Campylobacteraceae
S	3bacbe5f-512a-455d-baf7-cc7f6c431bb9	-	7944	5356	3887	1470	3886	3512	659	2854	374	Both	Linked	1505|NZ_CENA01000012.1 Paeniclostridium sordellii	Peptostreptococcaceae
S	3bce55cd-98d6-483e-ae48-140c45d6de02	-	4739	3620	2080	1541	2079	1800	2	1799	279	Both	Linked	1335|NZ_UHFK01000005.1 Streptococcus equinus	Streptococcus
S	3d6f2d8c-2f60-4925-867a-64b1e6e015dc	-	8249	6603	5055	1549	5054	4776	1900	2877	278	Both	Linked	1335|NZ_UHFK01000005.1 Streptococcus equinus	Streptococcus
S	3ea44b89-4a0f-4c89-b076-89d26a1f30dc	-	2933	2932	1659	1274	1658	1383	2	1382	275	Both	Linked	1335|NZ_UHHR01000001.1 Streptococcus equinus	Streptococcus equinus
S	3ec663d2-6c2c-423e-9989-ac9f19fd81be	-	6349	6308	4770	1539	4769	4491	1654	2838	278	Both	Linked	1335|NZ_UHFK01000005.1 Streptococcus equinus	Streptococcus
S	3ef66396-4954-4002-9d79-ca0297fc2860	-	4285	3295	1787	1509	1786	1506	16	1491	280	Both	Linked	1335|NZ_LR134292.1 Streptococcus equinus	Streptococcaceae
S	400b54f4-9a62-4934-8986-2a22af29bdeb	-	3958	3957	3145	813	3144	2871	8	2864	273	Both	Linked	1335|NZ_UHHR01000001.1 Streptococcus equinus	Streptococcus
S	4235c92e-2350-4e0c-b074-8ac165cab92c	-	5265	2971	1436	1536	1435	1231	18	1214	204	Both	Linked	1392007|NZ_AWWH01000162.1 Lactobacillus equi DPC 6820	Lactobacillus equi
S	427a00fc-2753-4ade-b6b6-b37aaeb40aca	+	5678	1785	3323	1539	2355	3580	5677	2098	256	Both	Linked	626940|NZ_CABKPS010000008.1 Phascolarctobacterium succinatutens	Acidaminococcaceae
S	434b4939-7480-4cd0-870e-95eb4608bff7	+	12172	63	1596	1534	10576	1864	4735	2872	267	Both	Linked	1335|NZ_UHHR01000001.1 Streptococcus equinus	Streptococcaceae
S	4366f17e-d4e8-4613-a2fc-909191fe6569	-	7844	5550	4055	1496	4054	3647	650	2998	407	Both	Linked	858619|NC_015859.1 Corynebacterium variabile DSM 44702	Corynebacteriaceae
S	43afdc7f-4b44-4f95-8046-f076f562e1b1	+	9203	3498	5039	1542	4164	5312	8189	2878	272	Both	Linked	1335|NZ_UHHR01000001.1 Streptococcus equinus	Streptococcus
S	43de7621-bed8-44d0-9016-e06387f0446a	+	6277	1751	3289	1539	2988	3567	6269	2703	277	Both	Linked	1335|NZ_UHHR01000001.1 Streptococcus equinus	Streptococcus
S	441b1c39-fc4f-4756-a00d-7061856d5f60	-	7790	7361	5829	1533	5828	5548	2627	2922	280	Both	Linked	1335|NZ_UHHR01000001.1 Streptococcus equinus	Streptococcaceae
S	4467fa7b-9a1f-47c9-9f42-d7dbe5cca9e3	-	10351	2660	1120	1541	1119	842	1	842	277	Both	Linked	1335|NZ_UHFK01000005.1 Streptococcus equinus	Streptococcus
S	4467fa7b-9a1f-47c9-9f42-d7dbe5cca9e3	-	10351	10350	9069	1282	9068	8790	5921	2870	278	Both	Linked	1335|NZ_UHFK01000005.1 Streptococcus equinus	Streptococcus
S	44ceb8b8-feff-49c8-87f0-1a44e059fa03	+	6228	4	1401	1398	4827	1677	4539	2863	275	Both	Linked	1335|NZ_CP046629.1 Streptococcus equinus	Streptococcus
S	44d869c8-c0c1-4513-a2b8-04bcd493aa78	+	6287	5	760	756	5527	1306	4165	2860	545	Both	Linked	649762|NZ_WMBC01000031.1 Blautia luti DSM 14534	Lachnospiraceae
S	455a8ef4-fde8-4cc9-9666-1c01a4c1101d	+	5628	1564	3099	1536	2529	3364	5622	2259	264	Both	Linked	1335|NZ_UHFK01000005.1 Streptococcus equinus	Streptococcaceae
S	4562b6c3-a3ef-41d7-9560-7f1158164c15	+	5242	497	2004	1508	3238	2692	5242	2551	687	Both	Linked	33038|NZ_JAAIQX010000088.1 [Ruminococcus] gnavus	Lachnospiraceae
S	45ac2137-63b7-47da-901e-cf49046cf18c	+	5972	1427	2920	1494	3052	3367	5970	2604	446	Both	Linked	1492|NZ_AP019716.1 Clostridium butyricum	Clostridiales
S	4650d978-3d1c-46d9-9451-0d19f5cd7bb6	+	5655	1951	3473	1523	2182	3754	5655	1902	280	Both	Linked	1335|NZ_UHFK01000005.1 Streptococcus equinus	Streptococcus
S	4704816d-8e0b-4318-a8c2-a1a19a737f78	-	2300	2299	1623	677	1622	1342	7	1336	280	Both	Linked	1335|NZ_UHHR01000001.1 Streptococcus equinus	Streptococcaceae
S	47420361-75c2-41c3-bdbb-f62527a6cbff	+	7464	7	542	536	6922	816	3687	2872	273	Both	Linked	1335|NZ_UHFK01000005.1 Streptococcus equinus	Streptococcus
S	47420361-75c2-41c3-bdbb-f62527a6cbff	+	7464	4792	6325	1534	1139	6610	7459	850	284	Both	Linked	1335|NZ_UHFK01000005.1 Streptococcus equinus	Streptococcus
S	4800a29e-d74d-47fc-b9d9-457fc8e49269	+	8554	6	1460	1455	7094	1867	4717	2851	406	Both	Linked	1423742|NZ_BBAS01000028.1 Lactobacillus equigenerosi DSM 18793 = JCM 14505	Limosilactobacillus
S	48b172bd-d059-4bce-b169-c4c35a372f33	-	4735	3329	1802	1528	1801	1525	18	1508	276	Both	Linked	1335|NZ_LR134292.1 Streptococcus equinus	Streptococcus
S	490220cf-df64-4799-9250-25dce36b0330	-	4626	4566	3200	1367	3199	2932	244	2689	267	Both	Linked	853|NZ_LR700146.1 Faecalibacterium prausnitzii	Ruminococcaceae
S	4924e809-2438-443d-ab70-cac9e6928d68	+	9494	2	1237	1236	8257	1444	4315	2872	206	Both	Linked	1267|NZ_UAUL01000007.1 Clostridium ventriculi	Clostridiaceae
S	498d70f1-5d67-42dd-9d71-8bbbb8b351c5	-	7571	5735	4188	1548	4187	3880	939	2942	307	Both	Linked	1423740|NZ_AZFH01000028.1 Lactobacillus equi DSM 15833 = JCM 10991	Lactobacillaceae
S	49df2f76-48e9-44dc-8faf-79059526e2dc	+	8282	3663	5183	1521	3099	5460	8279	2820	276	Both	Linked	1335|NZ_UHFK01000005.1 Streptococcus equinus	Streptococcus
S	49e92851-7546-43d8-a419-9bbd664c7829	-	5768	5761	5265	497	5264	4987	2120	2868	277	Both	Linked	1335|NZ_UHHR01000001.1 Streptococcus equinus	Streptococcus
S	4a236d65-27e1-420b-9276-466ad4d71caf	+	6002	17	545	529	5457	825	3710	2886	279	Both	Linked	1335|NZ_UHHR01000001.1 Streptococcus equinus	Streptococcus
S	4ac212f2-3981-4697-b750-f69eb78639b4	-	4223	4010	2468	1543	2467	2190	9	2182	277	Both	Linked	1335|NZ_UHFK01000005.1 Streptococcus equinus	Streptococcaceae
S	4b85278a-44aa-4573-a1cb-8b1769753267	+	3690	28	1544	1517	2146	2258	3682	1425	713	Both	Linked	33035|NZ_JAAWUJ010000103.1 Blautia producta	Lachnospiraceae
S	4baa66f8-ea04-4afb-9cfd-83c04840578e	-	3872	3843	2339	1505	2338	1889	1	1889	449	Both	Linked	2307010|NZ_WAGX01000005.1 Candidatus Galacturonibacter soehngenii	Lachnospiraceae
S	4bfdc8ed-50ce-4c55-9970-66455841f536	+	11140	7778	9320	1543	1820	9592	11128	1537	271	Both	Linked	1335|NZ_UHHR01000001.1 Streptococcus equinus	Streptococcaceae
S	4c3cfb1d-e194-4fc4-8fae-87507cb75843	-	5197	3880	2366	1515	2365	2079	2	2078	286	Both	Linked	1335|NZ_LR134292.1 Streptococcus equinus	Streptococcaceae
S	4c789c09-d823-4414-9199-ba6af5acad70	+	3911	971	2499	1529	1412	2774	3910	1137	274	Both	Linked	1335|NZ_UHFK01000005.1 Streptococcus equinus	Streptococcaceae
S	4c794411-9638-4d5d-9c72-692528cf87f5	-	5861	5848	4824	1025	4823	4500	1699	2802	323	Both	Linked	1123282|NZ_FQXV01000034.1 Sporobacter termitidis DSM 10068	Ruminococcaceae
S	4ce4edeb-38a9-40d6-91b3-d6b516f724bd	+	2121	1	949	949	1172	1231	2101	871	281	Both	Linked	1392007|NZ_AWWH01000162.1 Lactobacillus equi DPC 6820	Lactobacillaceae
S	4cef2080-042f-4e50-9db0-cf30c6a1ca7b	-	12024	3960	2448	1513	2447	2172	1	2172	275	Both	Linked	1335|NZ_UHHR01000001.1 Streptococcus equinus	Streptococcaceae
S	4cf50041-0f62-4814-aa15-19c94db9c415	-	3876	3863	2812	1052	2811	2535	1	2535	276	Both	Linked	1335|NZ_LR134292.1 Streptococcus equinus	Streptococcus
S	4cf86603-fec1-4a45-81f2-99cccca605b0	-	4665	4662	3737	926	3736	3455	601	2855	281	Both	Linked	1335|NZ_UHFK01000005.1 Streptococcus equinus	Streptococcaceae
S	4d4069dc-a0eb-42f9-8a8a-02c3397776da	-	9764	4118	2707	1412	2706	2416	1	2416	290	Both	Linked	1335|NZ_FOEX01000023.1 Streptococcus equinus	Streptococcaceae
S	4e001abd-6eac-4900-a402-640d713f0464	-	3632	3623	2796	828	2795	2509	1	2509	286	Both	Linked	1335|NZ_LR134292.1 Streptococcus equinus	Streptococcus
S	4eb24cab-7640-4a65-95aa-896aac37bd1a	-	5352	4486	2986	1501	2985	2703	3	2701	282	Both	Linked	1335|NZ_UHFK01000005.1 Streptococcus equinus	Streptococcaceae
S	4f1d5e4f-c645-432e-a387-ff7bf690cafb	-	5992	3734	2175	1560	2174	1889	1	1889	285	Both	Linked	1335|NZ_UHFK01000005.1 Streptococcus equinus	Streptococcaceae
S	4f1da0f4-af79-4ad9-b114-5089627aa4a3	-	5100	4740	3214	1527	3213	2937	83	2855	276	Both	Linked	1335|NZ_UHFK01000005.1 Streptococcus equinus	Streptococcaceae
S	4f2de41e-a169-49d4-9af7-8f6cdbc9b2f8	+	4894	2190	3705	1516	1189	3982	4879	898	276	Both	Linked	1335|NZ_UHFK01000005.1 Streptococcus equinus	Streptococcus
S	50c19684-79c1-4518-89f9-60f19b4379cd	+	12536	5066	6597	1532	5939	7035	9946	2912	437	Both	Linked	562|NZ_LR134315.1 Escherichia coli	Enterobacteriaceae
S	50fb9d3d-845e-4c12-b556-3b15838f48de	+	4370	2	459	458	3911	972	3830	2859	512	Both	Linked	39491|NZ_JAAISB010000109.1 [Eubacterium] rectale	Lachnospiraceae
S	51f83e2b-1ad3-4228-a325-b475d93e0b71	-	6453	4795	3301	1495	3300	3024	207	2818	276	Both	Linked	1335|NZ_LR134292.1 Streptococcus equinus	Streptococcaceae
S	5222edc0-edc6-4c4a-84d3-26d4ed49ff2f	-	12576	6031	4490	1542	4489	4212	1386	2827	277	Both	Linked	1335|NZ_LR134292.1 Streptococcus equinus	Streptococcaceae
S	52426c19-01f1-4f7f-93e7-c81ea15696b1	-	10484	6636	5143	1494	5142	4652	1851	2802	490	Both	Linked	1336236|NZ_JAEF01000027.1 Ruminococcus flavefaciens ATCC 19208	Ruminococcaceae
S	52716f74-6394-4f31-8061-5d5452e53e1f	+	4021	811	2332	1522	1689	2591	3983	1393	258	Both	Linked	626940|NZ_CABKPS010000008.1 Phascolarctobacterium succinatutens	Acidaminococcaceae
S	52b09db3-f137-440a-914f-34f4e9842a6e	-	9627	5850	4338	1513	4337	4051	1172	2880	286	Both	Linked	1335|NZ_LR134292.1 Streptococcus equinus	Streptococcaceae
S	53301fa6-39a4-4647-a7b8-a041cc558246	+	3821	9	912	904	2909	1189	3815	2627	276	Both	Linked	1335|NZ_UHHR01000001.1 Streptococcus equinus	Streptococcaceae
S	5483be98-375b-4e6e-9c46-1b717881914f	-	9358	4599	3089	1511	3088	2818	7	2812	270	Both	Linked	1335|NZ_LR134292.1 Streptococcus equinus	Streptococcaceae
S	5568ed94-7edb-449c-8268-c3904ff6b000	+	8076	1902	3423	1522	4653	3698	6564	2867	274	Both	Linked	1335|NZ_UHHR01000001.1 Streptococcus equinus	Streptococcus
S	5633d9d9-9b20-4fea-b2be-3fc0efa57889	-	12367	12366	11597	770	11596	11319	8466	2854	277	Both	Linked	1335|NZ_UHHR01000001.1 Streptococcus equinus	Streptococcaceae
S	56c4f299-db0e-4a77-9515-6da9a98cdcbd	+	8940	16	1555	1540	7385	1827	4717	2891	271	Both	Linked	1335|NZ_UHHR01000001.1 Streptococcus equinus	Streptococcus
S	56c4f299-db0e-4a77-9515-6da9a98cdcbd	+	8940	5806	7343	1538	1597	7624	8939	1316	280	Both	Linked	1335|NZ_UHHR01000001.1 Streptococcus equinus	Streptococcus
S	57486080-1e4c-4ce7-b34d-6c3c12ed244a	-	5705	4799	3332	1468	3331	3056	247	2810	275	Both	Linked	1335|NZ_UHHR01000001.1 Streptococcus equinus	Streptococcaceae
S	583ffd9e-972b-4abc-899f-a28196cde566	+	6486	3221	4780	1560	1706	5069	6485	1417	288	Both	Linked	1335|NZ_UHFK01000005.1 Streptococcus equinus	Streptococcaceae
S	5ab005e8-a746-4002-b9e9-2ccf14b78a00	-	8996	6376	4859	1518	4858	4578	1699	2880	280	Both	Linked	1335|NZ_LR134292.1 Streptococcus equinus	Streptococcus
S	5b3c6448-7dcf-4b64-9f33-c13bee752f77	-	8873	2896	1359	1538	1358	1079	4	1076	279	Both	Linked	1335|NZ_UHHR01000001.1 Streptococcus equinus	Streptococcus
S	5b71e29d-0338-4f9b-bd31-e7a0765e844a	+	4750	26	1080	1055	3670	1286	4176	2891	205	Both	Linked	1423740|NZ_AZFH01000028.1 Lactobacillus equi DSM 15833 = JCM 10991	Lactobacillaceae
S	5bcd1077-9ee4-4456-aaea-49f7b61f5333	+	4503	6	1349	1344	3154	2073	4500	2428	723	Both	Linked	649756|NZ_JAAIPY010000065.1 Anaerostipes hadrus	Lachnospiraceae
S	5bdd74f8-e3d1-453c-a92d-c89e54c0aea9	-	9404	8710	7230	1481	7229	6950	4117	2834	279	Both	Linked	1335|NZ_LR134292.1 Streptococcus equinus	Streptococcaceae
S	5cbfd42e-c9e8-482c-b890-c52004ef3489	+	5069	2230	3761	1532	1308	4033	5068	1036	271	Both	Linked	1335|NZ_LR134292.1 Streptococcus equinus	Streptococcus
S	5cfcbafd-78d4-4bb4-9114-483edf0e43d0	+	7294	16	1315	1300	5979	1877	4835	2959	561	Both	Linked	1282887|NZ_AUJG01000032.1 Lachnospira multipara ATCC 19207	Lachnospiraceae
S	5d4aef4d-8e3d-4b85-9d0e-e7627d959bed	-	3862	3862	3275	588	3274	2985	107	2879	289	Both	Linked	1335|NZ_FOOP01000011.1 Streptococcus equinus	Streptococcaceae
S	5da37824-8945-446b-8dc3-bb11da36a3a1	-	3785	3785	3315	471	3314	3022	183	2840	292	Both	Linked	1335|NZ_UHHR01000001.1 Streptococcus equinus	Streptococcaceae
S	5dab7986-bc7f-4b5b-8b41-939155fec102	-	3435	3435	1939	1497	1938	1387	2	1386	551	Both	Linked	33038|NZ_NIHP01000011.1 [Ruminococcus] gnavus	Lachnospiraceae
S	5dc0e5e1-c9f4-47e3-8f45-587ee64f2a96	-	6593	5508	3976	1533	3975	3699	834	2866	276	Both	Linked	1335|NZ_UHHR01000001.1 Streptococcus equinus	Streptococcus
S	5ddc1e5e-eb71-433d-84be-fdaf8ec941e1	+	2414	1	563	563	1851	837	2410	1574	273	Both	Linked	1335|NZ_UHHR01000001.1 Streptococcus equinus	Streptococcaceae
S	5e9039ae-6b1d-4100-8494-9c8c289e9ac0	-	2633	2632	1824	809	1823	1269	2	1268	554	Both	Linked	1123282|NZ_FQXV01000034.1 Sporobacter termitidis DSM 10068	Ruminococcaceae
S	5f4e27e5-252b-4496-ac65-89dc17802375	+	13036	9559	11073	1515	1963	11360	13035	1676	286	Both	Linked	1335|NZ_LR134292.1 Streptococcus equinus	Streptococcus
S	5f63cfc8-b0cd-4a4d-a317-be7d629ebc55	-	4615	2886	1353	1534	1352	1059	4	1056	293	Both	Linked	1335|NZ_UHHR01000001.1 Streptococcus equinus	Streptococcus
S	606a9a06-67db-47cb-aedd-eff0f542ce17	+	9832	4043	5581	1539	4251	5852	8725	2874	270	Both	Linked	1335|NZ_LR134292.1 Streptococcus equinus	Streptococcaceae
S	60805eb9-11bb-495c-b52e-9324fff53ed4	+	5231	286	1820	1535	3411	2105	4967	2863	284	Both	Linked	1335|NZ_UHFK01000005.1 Streptococcus equinus	Streptococcus equinus
S	60843213-6a4a-4f26-9998-7a9c958a8f07	+	5690	820	2312	1493	3378	2953	5688	2736	640	Both	Linked	154046|NZ_CABIXC010000046.1 Hungatella hathewayi	Clostridiaceae
S	60870aba-c832-4e9e-bd73-1ba0f07f3a56	+	7895	1	448	448	7447	715	3591	2877	266	Both	Linked	1335|NZ_UHHR01000001.1 Streptococcus equinus	Streptococcaceae
S	61188c58-ce80-43bd-a3e2-afcc98025376	+	7577	1	845	845	6732	1110	3979	2870	264	Both	Linked	1335|NZ_UHHR01000001.1 Streptococcus equinus	Streptococcus
S	611c6325-96c2-4605-8194-2df8b5cd091f	-	5736	4793	3251	1543	3250	2968	102	2867	282	Both	Linked	1335|NZ_UHFK01000005.1 Streptococcus equinus	Streptococcaceae
S	61587b29-e2df-4be3-9b3c-aef702280c41	-	4940	4876	3445	1432	3444	2896	10	2887	548	Both	Linked	634498|NC_013790.1 Methanobrevibacter ruminantium M1	Methanobacteriaceae
S	61aa6b39-d167-469f-b577-5758f614ea59	+	9458	67	1592	1526	7866	1997	4899	2903	404	Both	Linked	1423740|NZ_AZFH01000028.1 Lactobacillus equi DSM 15833 = JCM 10991	Ligilactobacillus
S	61d327f2-f891-4ed2-96f4-26ea687cbc17	+	4915	706	2235	1530	2680	2507	4913	2407	271	Both	Linked	1335|NZ_UHFK01000005.1 Streptococcus equinus	Streptococcus
S	62809eb4-11bb-44f7-a59b-878fe18d4db2	+	5252	1166	2656	1491	2596	2938	5251	2314	281	Both	Linked	1335|NZ_UHHR01000001.1 Streptococcus equinus	Streptococcaceae
S	631ac7dd-6adc-4bd3-9156-fce2d4a974bb	-	6228	3215	1682	1534	1681	1402	20	1383	279	Both	Linked	1335|NZ_UHFK01000005.1 Streptococcus equinus	Streptococcaceae
S	63585278-0d40-42fc-92fb-404cf8bc9f31	-	2520	2519	1788	732	1787	1509	17	1493	278	Both	Linked	1335|NZ_UHFK01000005.1 Streptococcus equinus	Streptococcus
S	644c4d89-4069-47db-bc16-7a81f54d127f	-	6675	6657	5271	1387	5270	4738	1926	2813	532	Both	Linked	1150298|NZ_JAAINQ010000082.1 Fusicatenibacter saccharivorans	Lachnospiraceae
S	6497621e-66a4-40f4-b145-22fdb8f78d2e	+	2720	48	572	525	2148	858	2719	1862	285	Both	Linked	1335|NZ_UHHR01000001.1 Streptococcus equinus	Streptococcaceae
S	650ee364-43bc-490b-b2d1-d6d15f25ba21	+	5141	7	832	826	4309	1118	3994	2877	285	Both	Linked	1423740|NZ_AZFH01000028.1 Lactobacillus equi DSM 15833 = JCM 10991	Ligilactobacillus
S	6568a094-8edf-45ed-958b-5accb71ed621	-	2456	2427	1186	1242	1185	912	1	912	273	Both	Linked	1335|NZ_UHHR01000001.1 Streptococcus equinus	Streptococcaceae
S	65695d31-519e-425a-9161-5f1da710bccc	-	3673	3663	3143	521	3142	2621	2	2620	521	Both	Linked	1796636|NZ_SLXA01000027.1 Frisingicoccus caecimuris	Lachnospiraceae
S	666e6223-67c0-4eeb-8c87-fd4e867f893e	+	12683	6736	8282	1547	4401	8562	11471	2910	279	Both	Linked	1335|NZ_UHHR01000001.1 Streptococcus equinus	Streptococcus
S	66bb034b-aee8-4f12-acd5-e63e4aa18df0	+	9229	2942	4463	1522	4766	4738	5831	1094	274	Both	Linked	1335|NZ_UHHR01000001.1 Streptococcus equinus	Lactobacillales
S	66f6354e-2ec8-4322-8c5e-0cddb06a5d82	-	3452	3324	1819	1506	1818	1536	26	1511	282	Both	Linked	1335|NZ_UHHR01000001.1 Streptococcus equinus	Streptococcaceae
S	672488ad-ff15-4cd2-b975-d126073826a4	+	16613	614	2116	1503	14497	2394	5225	2832	277	Both	Linked	1335|NZ_UHHR01000001.1 Streptococcus equinus	Streptococcus
S	67494dd5-b9ba-4a44-a3b2-35f04f5c4e90	+	17204	10252	11800	1549	5404	12076	14968	2893	275	Both	Linked	1335|NZ_UHHR01000001.1 Streptococcus equinus	Streptococcaceae
S	674a7dad-24a1-4dc1-bd0f-546ee6becd22	-	11115	7908	6376	1533	6375	6095	3241	2855	280	Both	Linked	1335|NZ_UHHR01000001.1 Streptococcus equinus	Streptococcaceae
S	67966515-f1a2-4415-b774-434797c15e03	-	4791	4282	2745	1538	2744	2460	1	2460	284	Both	Linked	1335|NZ_LR134292.1 Streptococcus equinus	Streptococcaceae
S	67c4503c-e352-455e-b9bb-c0bace19b45b	+	5920	4	1427	1424	4493	1720	4614	2895	292	Both	Linked	1423740|NZ_AZFH01000028.1 Lactobacillus equi DSM 15833 = JCM 10991	Ligilactobacillus
S	681007c4-f820-4d6b-b0a6-ea5b572c1981	+	4559	128	1695	1568	2864	1977	4558	2582	281	Both	Linked	1335|NZ_UHFK01000003.1 Streptococcus equinus	Streptococcaceae
S	682aefa2-cf37-433f-ac04-e179bd7e4cfe	+	4507	9	937	929	3570	1225	4102	2878	287	Both	Linked	1335|NZ_UHHR01000001.1 Streptococcus equinus	Streptococcus
S	68f1823d-3ef1-4b2b-b9b1-f6c866e66796	-	6717	6714	5805	910	5804	5391	2448	2944	413	Both	Linked	634498|NC_013790.1 Methanobrevibacter ruminantium M1	Methanobacteriaceae
S	69a058eb-b40c-4824-86a0-9c22a7d80896	+	13896	4891	6455	1565	7441	6750	9651	2902	294	Both	Linked	1423740|NZ_AZFH01000028.1 Lactobacillus equi DSM 15833 = JCM 10991	Lactobacillus equi
S	6a57db33-a22b-4352-a9ff-d44d60ec2ebc	+	16640	12990	14501	1512	2139	14775	16638	1864	273	Both	Linked	1335|NZ_UHHR01000001.1 Streptococcus equinus	Streptococcaceae
S	6aeae7d0-9f30-437d-ae61-89f1affa78ea	-	2484	2477	1807	671	1806	1243	3	1241	563	Both	Linked	195|NZ_JAAKAA010000058.1 Campylobacter coli	Campylobacteraceae
S	6c811805-8de1-4d36-89b2-93d7b805e6c6	+	4768	631	2139	1509	2629	2408	4757	2350	268	Both	Linked	1335|NZ_UHHR01000001.1 Streptococcus equinus	Streptococcaceae
S	6ceb18ad-4e86-418a-a5b0-8f32834ca93f	-	5959	2698	1188	1511	1187	902	2	901	285	Both	Linked	1335|NZ_LR134292.1 Streptococcus equinus	Streptococcaceae
S	6df5c6fc-711a-4326-90ad-e61a10256fec	-	6153	5941	4429	1513	4428	4157	1277	2881	271	Both	Linked	1335|NZ_UHHR01000001.1 Streptococcus equinus	Streptococcaceae
S	6e062c09-5f6c-4677-9ced-aae13d4131c3	+	2320	4	803	800	1517	1232	2320	1089	428	Both	Linked	360807|NZ_QRUN01000071.1 Roseburia inulinivorans	Lachnospiraceae
S	6e068540-3af5-4815-9585-8a53adc9353f	+	8333	4	1358	1355	6975	1622	4474	2853	263	Both	Linked	1335|NZ_UHHR01000001.1 Streptococcus equinus	Streptococcaceae
S	6e068540-3af5-4815-9585-8a53adc9353f	+	8333	5579	7090	1512	1243	7366	8328	963	275	Both	Linked	1335|NZ_UHHR01000001.1 Streptococcus equinus	Streptococcaceae
S	6e7100d1-dc81-4638-b3f2-dde25c4b862c	-	11712	3383	1860	1524	1859	1582	2	1581	277	Both	Linked	1335|NZ_LR134292.1 Streptococcus equinus	Streptococcus
S	6e986e02-3b83-4356-bd4a-88d12e54f7cf	-	6584	5553	4025	1529	4024	3662	787	2876	362	Both	Linked	562|NZ_UFYE01000002.1 Escherichia coli	Enterobacteriaceae
S	6eeb2578-270e-4b3f-9814-eacd5703d041	-	3026	2961	1454	1508	1453	1097	1	1097	356	Both	Linked	562|NZ_UFZP01000007.1 Escherichia coli	Enterobacteriaceae
S	6f173866-c43e-4b17-9e06-8a1b1712b4d7	+	9608	3290	4813	1524	4795	5178	8236	3059	364	Both	Linked	858619|NC_015859.1 Corynebacterium variabile DSM 44702	Corynebacterium
S	6f35954d-a10b-4475-8d99-111a8b31e2cb	-	8182	3951	2426	1526	2425	2146	3	2144	279	Both	Linked	1335|NZ_LR134292.1 Streptococcus equinus	Streptococcaceae
S	6f82d10a-4527-4241-8a72-5e651666f094	-	2807	2807	2222	586	2221	1966	1	1966	255	Both	Linked	1583|NZ_CP049097.1 Weissella confusa	Weissella
S	6fa43e61-3bb1-42b2-b870-525a3873e2aa	-	2208	2208	1148	1061	1147	871	5	867	276	Both	Linked	1335|NZ_UHHR01000001.1 Streptococcus equinus	Streptococcus
S	6fb0fa01-0f64-4de3-a959-e1887f922535	-	4930	4539	3052	1488	3051	2749	7	2743	302	Both	Linked	853|NZ_CABMFC010000062.1 Faecalibacterium prausnitzii	Ruminococcaceae
S	6fc32d7d-19e5-481e-9fa7-4ecdd71992c1	-	3883	3875	2996	880	2995	2721	2	2720	274	Both	Linked	1335|NZ_UHHR01000001.1 Streptococcus equinus	Streptococcus
S	6fd1bc9d-24a2-4dc1-bfa2-14b46b6a81e6	+	4482	159	1625	1467	2857	2109	4479	2371	483	Both	Linked	29354|NZ_JAAWUT010000083.1 Lacrimispora celerecrescens	Lachnospiraceae
S	709fe9e6-920e-4e11-bca6-67061b4db642	+	4400	240	1757	1518	2643	2038	4280	2243	280	Both	Linked	1335|NZ_LR134292.1 Streptococcus equinus	Streptococcaceae
S	70aa8add-0f49-4c81-a97c-15d2f1c7b211	+	5296	1	664	664	4632	938	3817	2880	273	Both	Linked	1335|NZ_UHFK01000005.1 Streptococcus equinus	Streptococcaceae
S	70ba00ce-e6b1-4072-8f4c-b0d13a22ac42	+	11726	5353	6894	1542	4832	7171	9992	2822	276	Both	Linked	1335|NZ_UHHR01000001.1 Streptococcus equinus	Streptococcus
S	714ede20-f0eb-41af-80bb-36bcf641594c	-	15072	7226	5696	1531	5695	5416	2553	2864	279	Both	Linked	1433289|NZ_CM002372.1 Streptococcus thermophilus M17PTZA496	Lactobacillales
S	71aef1cf-6188-4ce2-851b-026d0f9a8e32	-	5030	4735	3203	1533	3202	2922	27	2896	280	Both	Linked	1335|NZ_UHHR01000001.1 Streptococcus equinus	Streptococcaceae
S	7217aaa9-0417-4a70-84e2-e6b825cc9134	-	9894	8597	7134	1464	7133	6861	4049	2813	272	Both	Linked	1335|NZ_UHFK01000005.1 Streptococcus equinus	Streptococcaceae
S	721b92c4-7f89-4933-9aa4-bc8e0386212d	-	17895	6289	4757	1533	4756	4476	1589	2888	280	Both	Linked	1335|NZ_UHFK01000005.1 Streptococcus equinus	Streptococcaceae
S	72d90462-2640-4539-8961-85915b2da18e	+	3967	1	731	731	3236	1006	3883	2878	274	Both	Linked	1335|NZ_UHHR01000001.1 Streptococcus equinus	Streptococcaceae
S	72e6696a-08e3-49fa-9439-844ff662108e	+	5185	890	2422	1533	2763	2693	5184	2492	270	Both	Linked	1335|NZ_UHHR01000001.1 Streptococcus equinus	Streptococcaceae
S	73c02fc8-13f9-4cff-a8e1-98f87fa56034	-	6856	6519	4991	1529	4990	4699	1825	2875	291	Both	Linked	1335|NZ_LR134292.1 Streptococcus equinus	Streptococcaceae
S	741cb690-991c-4456-b430-d24be65ca56f	-	6458	6457	5719	739	5718	5427	2558	2870	291	Both	Linked	1335|NZ_UHFK01000005.1 Streptococcus equinus	Streptococcus
S	74c17fd4-a288-4cbb-9119-4618c21812a3	-	6168	3845	2346	1500	2345	2104	2	2103	241	Both	Linked	1492|NZ_CP039702.1 Clostridium butyricum	Clostridiales
S	74cc48ef-e996-4756-b3a1-1c824b5f9744	-	2884	2882	2394	489	2393	1689	1	1689	704	Both	Linked	253257|NZ_OAOF01000076.1 Lacrimispora amygdalina	Lachnospiraceae
S	74fa38f6-2432-4a2d-befe-24f50a598158	+	5104	1587	3067	1481	2037	3762	5103	1342	694	Both	Linked	39491|NZ_JRFS01000071.1 [Eubacterium] rectale	Lachnospiraceae
S	764373b6-550d-4faa-9c63-ae73c9b28007	+	3918	2	743	742	3175	1134	3917	2784	390	Both	Linked	88431|NZ_VBUP01000008.1 Dorea longicatena	Lachnospiraceae
S	76cc810e-a80f-4efb-b288-5c87d718e175	+	10529	5809	7330	1522	3199	7609	10479	2871	278	Both	Linked	1335|NZ_UHFK01000005.1 Streptococcus equinus	Streptococcus
S	7875cd19-9f1c-4687-a53e-ae1c968d951a	-	4419	2850	1330	1521	1329	1052	2	1051	277	Both	Linked	1335|NZ_LR134292.1 Streptococcus equinus	Streptococcus
S	790cf3b6-10c8-4cbe-998b-4046596518f8	+	2680	55	1492	1438	1188	1786	2676	891	293	Both	Linked	1335|NZ_FZRA01000013.1 Streptococcus equinus	Streptococcaceae
S	79a7d052-2f74-4c8b-877b-4ec5df68ffb2	-	7179	7178	5963	1216	5962	5665	2794	2872	297	Both	Linked	1423740|NZ_BAMI01000098.1 Lactobacillus equi DSM 15833 = JCM 10991	Lactobacillaceae
S	79dc1c2b-efac-4a92-8f81-41b4f312cbcf	-	5539	4591	3071	1521	3070	2603	9	2595	467	Both	Linked	1115758|NZ_RDBU01000061.1 Romboutsia ilealis	Peptostreptococcaceae
S	7a25c520-fdda-49c9-b47a-743b29230d6c	+	7123	3453	4924	1472	2199	5202	7120	1919	277	Both	Linked	1335|NZ_FOEX01000023.1 Streptococcus equinus	Streptococcaceae
S	7a6c62f3-7ee1-4dc3-aeb3-3a524f64cf51	+	3725	3	856	854	2869	1128	3713	2586	271	Both	Linked	1335|NZ_LR134292.1 Streptococcus equinus	Streptococcus
S	7c08bcf0-3010-41f5-9eb1-f340aaff3f6d	-	16155	12076	10555	1522	10554	10277	7421	2857	277	Both	Linked	1335|NZ_UHHR01000001.1 Streptococcus equinus	Streptococcaceae
S	7c64d2f1-49d2-4c9f-b9ff-d5b469e51cca	+	5550	324	1857	1534	3693	2129	5012	2884	271	Both	Linked	1335|NZ_UHHR01000001.1 Streptococcus equinus	Streptococcus
S	7dbf6035-5e43-48fb-a92c-46677ed98c3f	+	6515	1386	2891	1506	3624	3502	6370	2869	610	Both	Linked	33038|NZ_JAAIRN010000105.1 [Ruminococcus] gnavus	Lachnospiraceae
S	7f91f32f-6ea6-43a2-be0a-daee097bc5bc	-	9100	4754	3295	1460	3294	3006	189	2818	288	Both	Linked	1335|NZ_FNGX01000010.1 Streptococcus equinus	Streptococcaceae
S	804a4004-85c9-45ed-b7e1-c365b1f9ccfb	-	3145	2580	1090	1491	1089	813	3	811	276	Both	Linked	1335|NZ_UHHR01000001.1 Streptococcus equinus	Streptococcaceae
S	80aa2481-cd3f-4030-aff9-37fe77fbd56a	-	4179	4151	2692	1460	2691	2422	1	2422	269	Both	Linked	1335|NZ_UHHR01000001.1 Streptococcus equinus	Streptococcus
S	810a6dc3-258b-4370-8524-1e2b6f8be868	-	4845	3168	1606	1563	1605	1354	1	1354	251	Both	Linked	1583|NZ_CP049097.1 Weissella confusa	Leuconostocaceae
S	819650b1-b400-4176-8f90-7b9962be8dcd	+	5130	787	2263	1477	2867	2708	5130	2423	444	Both	Linked	1265|NZ_FPIP01000015.1 Ruminococcus flavefaciens	Ruminococcaceae
S	821742fa-dc2c-4d9d-94d5-f20de77b6de6	-	5695	4167	2671	1497	2670	2399	1	2399	271	Both	Linked	1335|NZ_UHHR01000001.1 Streptococcus equinus	Streptococcaceae
S	8224f8d9-85db-4c7c-b4f4-ad900ff87c9d	+	19088	1319	2789	1471	16299	3069	5826	2758	279	Both	Linked	1335|NZ_LR134292.1 Streptococcus equinus	Streptococcaceae
S	822cafee-f2e4-44a6-8365-87ce91dfd471	+	5399	1005	2538	1534	2861	2824	5390	2567	285	Both	Linked	1335|NZ_UHHR01000001.1 Streptococcus equinus	Streptococcus
S	8274a736-c824-4ebc-8994-13bd90a1e62c	+	5576	1	991	991	4585	1266	4131	2866	274	Both	Linked	1335|NZ_LR134292.1 Streptococcus equinus	Streptococcus
S	829c019f-dfba-46cb-91bd-5a2ddbd9a24d	+	3495	1	739	739	2756	1017	3495	2479	277	Both	Linked	1335|NZ_UHHR01000001.1 Streptococcus equinus	Streptococcus
S	83764f68-d9a7-47ed-97bb-3144f7485fff	+	4867	30	1058	1029	3809	1327	4178	2852	268	Both	Linked	1335|NZ_UHFK01000005.1 Streptococcus equinus	Streptococcaceae
S	8383d0d8-7245-49fc-9c5f-15069a1904df	-	6387	6365	5046	1320	5045	4770	1901	2870	275	Both	Linked	1335|NZ_UHFK01000005.1 Streptococcus equinus	Streptococcus
S	83a78ad2-6830-4dd3-bce6-ffb5712f3975	+	12025	689	2200	1512	9825	2438	5345	2908	237	Both	Linked	1505|NZ_CENA01000012.1 Paeniclostridium sordellii	Peptostreptococcaceae
S	83b17d36-210d-490b-a0a2-6d8fa289c3b3	+	4280	97	1632	1536	2648	1897	4280	2384	264	Both	Linked	1335|NZ_UHHR01000001.1 Streptococcus equinus	Streptococcus
S	8426ba2b-74ea-4092-a4c0-376c3bb0cc4d	-	8406	3781	2295	1487	2294	2019	2	2018	275	Both	Linked	1335|NZ_UHFK01000005.1 Streptococcus equinus	Streptococcus
S	85222f0a-5332-4a2b-80de-b91527c0581d	-	13133	6433	4892	1542	4891	4612	1802	2811	279	Both	Linked	1335|NZ_UHFK01000005.1 Streptococcus equinus	Streptococcaceae
S	856e13c7-395c-458f-a77d-8d032456e21a	+	17822	12686	14189	1504	3633	14478	17280	2803	288	Both	Linked	1335|NZ_UHHR01000001.1 Streptococcus equinus	Streptococcaceae
S	8602d6d1-03df-498b-93ec-5ee5d9fd1452	+	13556	2722	4222	1501	9334	4494	7352	2859	271	Both	Linked	1335|NZ_UHHR01000001.1 Streptococcus equinus	Streptococcaceae
S	8602d6d1-03df-498b-93ec-5ee5d9fd1452	+	13556	10338	11896	1559	1660	12174	13553	1380	277	Both	Linked	1335|NZ_UHHR01000001.1 Streptococcus equinus	Streptococcaceae
S	8645af32-6066-4301-8e50-09d916fde5e1	+	7705	1300	2837	1538	4868	3118	6014	2897	280	Both	Linked	1335|NZ_UHHR01000001.1 Streptococcus equinus	Streptococcaceae
S	868f6f09-9d6e-4c63-a2f6-26ba09e4021f	-	8195	3421	1928	1494	1927	1653	3	1651	274	Both	Linked	1335|NZ_UHHR01000001.1 Streptococcus equinus	Streptococcaceae
S	868f6f09-9d6e-4c63-a2f6-26ba09e4021f	-	8195	8192	7612	581	7611	7338	4504	2835	273	Both	Linked	1335|NZ_UHHR01000001.1 Streptococcus equinus	Streptococcaceae
S	870b9dfb-60fe-4822-bda9-65f536e22dd1	+	6345	1201	2744	1544	3601	2940	5805	2866	195	Both	Linked	1650|NZ_UGNP01000001.1 Kurthia zopfii	Planococcaceae
S	87e263cd-fd95-4892-a1e8-1798e7ed77f0	+	4301	1	563	563	3738	838	3702	2865	274	Both	Linked	1335|NZ_UHFK01000005.1 Streptococcus equinus	Streptococcus
S	8810d874-5ea3-4e61-ad1f-41dd8dc63cd4	+	2201	1	618	618	1583	898	2197	1300	279	Both	Linked	1335|NZ_UHHR01000001.1 Streptococcus equinus	Streptococcaceae
S	886a3291-86ba-4b5e-b77a-494c520a2699	+	12420	2389	3940	1552	8480	4219	7097	2879	278	Both	Linked	1335|NZ_CP046629.1 Streptococcus equinus	Streptococcaceae
S	8900a810-643e-458e-9913-d56672804e02	+	4326	356	1891	1536	2435	2166	4325	2160	274	Both	Linked	1335|NZ_CP046629.1 Streptococcus equinus	Streptococcus
S	8a6b135a-ae7f-41a4-a8a6-503c6a76c4d9	+	3058	2	1371	1370	1687	1637	3054	1418	265	Both	Linked	1335|NZ_UHHR01000001.1 Streptococcus equinus	Streptococcus
S	8b44372f-f76d-4535-942a-c4d7c2fe7bb3	+	8932	215	1749	1535	7183	2028	4830	2803	278	Both	Linked	1335|NZ_UHFK01000005.1 Streptococcus equinus	Streptococcaceae
S	8b9f750a-b03b-46de-a641-cd351c091e88	+	4809	17	1067	1051	3742	1345	4177	2833	277	Both	Linked	1335|NZ_UHFK01000005.1 Streptococcus equinus	Streptococcaceae
S	8c4e5a02-74df-48da-b77a-a736d9e35d6e	+	14191	5815	7358	1544	6833	7637	10527	2891	278	Both	Linked	1335|NZ_LR134292.1 Streptococcus equinus	Streptococcus
S	8cc87f5e-1ced-47a6-885e-3cb31457207d	+	9879	6265	7841	1577	2038	8123	9851	1729	281	Both	Linked	1335|NZ_UHFK01000005.1 Streptococcus equinus	Lactobacillales
S	8ce2b163-c970-42b7-aacb-484be573f86d	-	7247	3382	1849	1534	1848	1567	29	1539	281	Both	Linked	1335|NZ_UHHR01000001.1 Streptococcus equinus	Streptococcus
S	8daff6a7-de56-4f34-9ce8-db81cbc79b4c	+	6886	387	1894	1508	4992	2513	5371	2859	618	Both	Linked	1512|NZ_QSGW01000099.1 [Clostridium] symbiosum	Lachnospiraceae
S	8dcc3b53-4591-466d-bee3-b6bd272e674e	-	3338	3334	2293	1042	2292	2011	2	2010	281	Both	Linked	1335|NZ_UHFK01000005.1 Streptococcus equinus	Streptococcaceae
S	8e38724b-ae37-4f95-b999-e65a4cdbf725	-	4785	4743	3434	1310	3433	3164	274	2891	269	Both	Linked	626940|NZ_CABKPS010000016.1 Phascolarctobacterium succinatutens	Acidaminococcaceae
S	8f976ddc-8adc-4a5b-91a1-7dcaf9d23e11	+	5185	1594	3135	1542	2050	3410	5184	1775	274	Both	Linked	1335|NZ_UHHR01000001.1 Streptococcus equinus	Streptococcaceae
S	901bf8a6-b1be-474e-abc3-9ba978ce650b	-	4234	4233	3385	849	3384	3041	164	2878	343	Both	Linked	1181775|NZ_KB733235.1 Escherichia coli KTE229	Enterobacteriaceae
S	908e833f-f4a5-4f8b-ace4-9cc3225b441c	+	2376	1	447	447	1929	882	2370	1489	434	Both	Linked	1796636|NZ_SLXA01000034.1 Frisingicoccus caecimuris	Lachnospiraceae
S	9110bd69-f661-4024-9b7b-97ecddb42577	-	3582	3568	2755	814	2754	2469	1	2469	285	Both	Linked	1335|NZ_FZRA01000013.1 Streptococcus equinus	Streptococcaceae
S	9118d622-ec17-4f81-b994-161bd93f8c65	-	3776	3770	3286	485	3285	3008	129	2880	277	Both	Linked	1335|NZ_UHHR01000001.1 Streptococcus equinus	Streptococcus
S	912eb89e-23e4-4f20-8374-c2c30e988391	+	6491	41	1465	1425	5026	1738	4616	2879	272	Both	Linked	1335|NZ_UHFK01000005.1 Streptococcus equinus	Streptococcus
S	915cc427-1bac-407e-9a24-d38dd3d2dcda	+	9400	429	1971	1543	7429	2251	5113	2863	279	Both	Linked	1335|NZ_UHFK01000005.1 Streptococcus equinus	Streptococcaceae
S	91af5f45-f77d-4eb0-9607-fb0a979340cf	-	3518	3513	2135	1379	2134	1862	14	1849	272	Both	Linked	1335|NZ_LR134292.1 Streptococcus equinus	Streptococcaceae
S	933c6826-d059-4548-b0bd-05362a01d62a	-	11574	6690	5152	1539	5151	4875	2014	2862	276	Both	Linked	1335|NZ_UHHR01000001.1 Streptococcus equinus	Streptococcus
S	934309c2-fbe1-44a1-937c-e57a4b98a07e	-	4682	4361	2853	1509	2852	2583	2	2582	269	Both	Linked	1335|NZ_LR134292.1 Streptococcus equinus	Streptococcaceae
S	935da302-2c11-4572-b037-5b785e4f8c00	+	5897	88	1597	1510	4300	1848	4692	2845	250	Both	Linked	1735|NZ_QSGD01000002.1 Holdemanella biformis	Erysipelotrichales
S	93866a92-8721-48e3-b54e-f5441a3b8ebf	-	6822	6812	6126	687	6125	5850	2983	2868	275	Both	Linked	1335|NZ_UHFK01000005.1 Streptococcus equinus	Streptococcus
S	93b2b011-a10a-48ac-9173-837275586028	+	8039	560	2100	1541	5939	2546	5428	2883	445	Both	Linked	562|NZ_LXPH01000002.1 Escherichia coli	Escherichia
S	93cbd804-440a-474d-9aef-dbebe52dd3dd	-	13544	6984	5430	1555	5429	5025	2112	2914	404	Both	Linked	1423740|NZ_AZFH01000028.1 Lactobacillus equi DSM 15833 = JCM 10991	Ligilactobacillus
S	93cfad96-ae14-49fc-b006-b3831b838059	+	11288	3530	5052	1523	6236	5323	8184	2862	270	Both	Linked	1335|NZ_UHHR01000001.1 Streptococcus equinus	Streptococcaceae
S	941037b6-b30c-4c9e-a54c-a2f31e6e7567	+	12576	2863	4376	1514	8200	4650	7496	2847	273	Both	Linked	1335|NZ_UHFK01000005.1 Streptococcus equinus	Streptococcaceae
S	944ddc67-6534-47cd-9bbe-36977dee1b65	-	10102	4789	3267	1523	3266	2828	10	2819	438	Both	Linked	562|NZ_UGCE01000001.1 Escherichia coli	Escherichia
S	945efd56-9528-4354-8ed3-a0d4018267e9	+	10796	1786	3335	1550	7461	3613	6486	2874	277	Both	Linked	1335|NZ_UHHR01000001.1 Streptococcus equinus	Streptococcus
S	94b4ba36-1d72-4ed7-8ae2-5561256ad7cc	-	4744	3896	2379	1518	2378	2100	2	2099	278	Both	Linked	1335|NZ_UHHR01000001.1 Streptococcus equinus	Streptococcus
S	94b5326c-9801-487b-b932-0c0b27515a0d	+	3044	5	1129	1125	1915	1400	3043	1644	270	Both	Linked	1335|NZ_UHHR01000001.1 Streptococcus equinus	Streptococcaceae
S	95064d83-5927-4704-9d2f-88a93751c958	-	4579	4099	2576	1524	2575	2301	4	2298	274	Both	Linked	1335|NZ_LR134292.1 Streptococcus equinus	Streptococcus
S	954daa2d-8ff6-4d9b-94c0-5e1b6f7ac1f3	+	6824	3015	4550	1536	2274	4822	6823	2002	271	Both	Linked	1335|NZ_UHHR01000001.1 Streptococcus equinus	Streptococcus
S	9577816c-cd44-4f21-b685-5dc05580a0b6	+	5073	796	2304	1509	2769	2579	5071	2493	274	Both	Linked	1335|NZ_LR134292.1 Streptococcus equinus	Streptococcus
S	959f3202-781d-4aaf-b13e-0fde844e5d28	+	2143	1	862	862	1281	1136	2143	1008	273	Both	Linked	1335|NZ_UHFK01000005.1 Streptococcus equinus	Streptococcaceae
S	96cd77cd-048a-4b52-a098-56b1a65bffc8	+	2890	12	836	825	2054	1338	2884	1547	501	Both	Linked	1122230|NZ_AUMX01000033.1 Methanocorpusculum bavaricum DSM 4179	Methanocorpusculaceae
S	96d9ca40-add2-4e20-a508-449550423e55	+	9486	1	616	616	8870	832	3771	2940	215	Both	Linked	1423740|NZ_AZFH01000028.1 Lactobacillus equi DSM 15833 = JCM 10991	Lactobacillaceae
S	975c25b0-8690-48af-b82a-6acb545ff285	+	5650	2796	4306	1511	1344	4583	5648	1066	276	Both	Linked	1335|NZ_LR134292.1 Streptococcus equinus	Streptococcus
S	97d98237-72e3-4105-ad69-2231bfa3639f	+	10482	1520	3004	1485	7478	3279	6012	2734	274	Both	Linked	1335|NZ_UHFK01000005.1 Streptococcus equinus	Streptococcaceae
S	97deeb73-2368-4caf-b801-068f5aa75a6f	-	6883	5278	3760	1519	3759	3462	569	2894	297	Both	Linked	1335|NZ_LR134292.1 Streptococcus equinus	Streptococcaceae
S	987e360d-47f9-49aa-9c84-4eaaaea10854	+	14075	4636	6153	1518	7922	6472	9321	2850	318	Both	Linked	1335|NZ_UHHR01000001.1 Streptococcus equinus	Streptococcaceae
S	9893bca5-d271-4053-bfbf-c8fab0a6f086	-	1499	1498	1102	397	1101	827	4	824	274	Both	Linked	1335|NZ_UHHR01000001.1 Streptococcus equinus	Streptococcus
S	98b2f3a0-eb83-4a2f-a889-b401d3276b94	-	6585	3452	1912	1541	1911	1631	3	1629	280	Both	Linked	1335|NZ_UHHR01000001.1 Streptococcus equinus	Streptococcus
S	99044b1d-17f1-4c51-9140-7f8fe6f856a4	-	2496	2482	1795	688	1794	1089	1	1089	705	Both	Linked	28051|NZ_FNUL01000035.1 Lachnospira multipara	Lachnospiraceae
S	99ca287b-d2c3-45c4-878a-cf5194e7aba0	+	5085	1084	2604	1521	2481	3194	5084	1891	589	Both	Linked	39488|NZ_QSOE01000320.1 Anaerobutyricum hallii	Lachnospiraceae
S	99d8a35e-010b-403d-b20c-5ac5d40403de	+	4105	6	743	738	3362	1002	3916	2915	258	Both	Linked	1583|NZ_CP049097.1 Weissella confusa	Leuconostocaceae
S	9a963855-4721-4ef8-b95e-6c8d8a0f0050	+	3820	2	1299	1298	2521	1587	3818	2232	287	Both	Linked	1335|NZ_UHFK01000003.1 Streptococcus equinus	Streptococcaceae
S	9b8229b1-8d95-4adf-a477-3ceaaf7ab52a	+	7793	1802	3328	1527	4465	3599	6431	2833	270	Both	Linked	1335|NZ_UHHR01000001.1 Streptococcus equinus	Streptococcaceae
S	9b8df7cd-8079-4ffa-afa7-8c8373ef23e6	-	1588	1577	1095	483	1094	809	1	809	285	Both	Linked	1335|NZ_UHFK01000005.1 Streptococcus equinus	Streptococcaceae
S	9ca06060-c208-4f98-bfb5-19c62671ef00	+	4707	1203	2700	1498	2007	2986	4695	1710	285	Both	Linked	1335|NZ_UHFK01000005.1 Streptococcus equinus	Streptococcaceae
S	9d82dd9a-fa77-4e97-a798-307ef568a394	-	6029	4662	3144	1519	3143	2875	2	2874	268	Both	Linked	1335|NZ_LR134292.1 Streptococcus equinus	Streptococcaceae
S	9e20e368-29cc-4eee-85ae-fc62446d6ca6	+	12435	1	1504	1504	10931	1776	4621	2846	271	Both	Linked	1335|NZ_UHFK01000005.1 Streptococcus equinus	Streptococcus
S	9e20e368-29cc-4eee-85ae-fc62446d6ca6	+	12435	5732	7262	1531	5173	7535	10419	2885	272	Both	Linked	1335|NZ_UHFK01000005.1 Streptococcus equinus	Streptococcus
S	9ed7c4e0-c325-4a2f-89e8-b327e1aceafa	+	4185	197	1646	1450	2539	2189	4182	1994	542	Both	Linked	1122230|NZ_AUMX01000033.1 Methanocorpusculum bavaricum DSM 4179	Methanocorpusculaceae
S	9ef8c7dc-9934-439d-bec5-4977715ae0cf	+	9817	4305	5830	1526	3987	6107	8967	2861	276	Both	Linked	1335|NZ_LR134292.1 Streptococcus equinus	Streptococcus
S	9f0037b7-83e4-44fe-9877-6c5b75d3fee1	+	5612	2	822	821	4790	1099	3981	2883	276	Both	Linked	59310|NZ_PKIB01000015.1 Streptococcus macedonicus	Streptococcus
S	9f0ed828-16c4-4985-bee5-661ad3b8cf1d	-	2488	2486	1594	893	1593	1049	5	1045	544	Both	Linked	40520|NZ_QSKO01000089.1 Blautia obeum	Lachnospiraceae
S	9f2a821d-9bff-4ebd-804d-d09848e4ab23	+	6694	1	1128	1128	5566	1433	4338	2906	304	Both	Linked	1423740|NZ_AZFH01000028.1 Lactobacillus equi DSM 15833 = JCM 10991	Ligilactobacillus
S	9fdad504-211a-4b51-b344-3ca3aae2925a	+	14821	7233	8781	1549	6040	9079	11947	2869	297	Both	Linked	1335|NZ_LR134292.1 Streptococcus equinus	Streptococcaceae
S	a0945936-5022-48ed-b2a8-bc99e2d9a4a8	-	10764	4823	3284	1540	3283	3004	160	2845	279	Both	Linked	1335|NZ_UHFK01000005.1 Streptococcus equinus	Streptococcus
S	a13e944a-97ea-4738-8ef8-d05885e07625	+	2919	2	492	491	2427	926	2914	1989	433	Both	Linked	40520|NZ_CABHNB010000035.1 Blautia obeum	Lachnospiraceae
S	a14d2435-f017-47ba-985c-bca08d8d5df2	+	7341	2759	4278	1520	3063	4543	7328	2786	264	Both	Linked	1335|NZ_UHFK01000005.1 Streptococcus equinus	Streptococcus
S	a14dd0af-e8b3-4af6-8745-da0a5a916075	-	3934	3620	2078	1543	2077	1794	1	1794	283	Both	Linked	1335|NZ_UHFK01000005.1 Streptococcus equinus	Streptococcus
S	a1db6d2d-d933-486d-981e-f0d5646484ca	-	10919	7919	6410	1510	6409	6135	3309	2827	274	Both	Linked	1335|NZ_LR134292.1 Streptococcus equinus	Streptococcaceae
S	a1dea11b-addb-47bb-97a4-77617db464bf	+	7008	1653	3141	1489	3867	3841	6702	2862	699	Both	Linked	28090|NZ_JAAXYZ010000003.1 Acinetobacter lwoffii	Moraxellaceae
S	a25b5852-c406-4036-a5a9-52290cf35b64	+	5277	1	1221	1221	4056	1984	4874	2891	762	Both	Linked	39490|NZ_CABKSU010000034.1 Eubacterium ramulus	Eubacteriaceae
S	a2b90575-cbf8-4bf8-a919-663cb67af3c3	+	9239	1099	2606	1508	6633	2883	5749	2867	276	Both	Linked	1335|NZ_UHHR01000001.1 Streptococcus equinus	Streptococcaceae
S	a351f35b-63bd-4259-9be3-b7f7065d6730	-	2532	2531	1811	721	1810	1534	22	1513	276	Both	Linked	1335|NZ_LR134292.1 Streptococcus equinus	Streptococcus
S	a40c9541-9524-472b-b68d-6607e8ab963e	+	3493	721	2264	1544	1229	2539	3485	947	274	Both	Linked	1335|NZ_UHHR01000001.1 Streptococcus equinus	Streptococcus
S	a4cbf710-7069-4a44-8dfd-06c0f7207dbd	+	6101	1087	2590	1504	3511	3041	5920	2880	450	Both	Linked	1796636|NZ_SLXA01000027.1 Frisingicoccus caecimuris	Lachnospiraceae
S	a5f33965-03b1-4b4c-b615-2c0684c624aa	-	9597	2980	1436	1545	1435	1143	1	1143	292	Both	Linked	1392007|NZ_AWWH01000162.1 Lactobacillus equi DPC 6820	Ligilactobacillus
S	a682f1e3-61a2-4cdd-986e-a206c47cae0b	-	10451	3280	1746	1535	1745	1459	5	1455	286	Both	Linked	1335|NZ_UHHR01000001.1 Streptococcus equinus	Streptococcus
S	a682f1e3-61a2-4cdd-986e-a206c47cae0b	-	10451	9095	7557	1539	7556	7270	4397	2874	286	Both	Linked	1335|NZ_UHHR01000001.1 Streptococcus equinus	Streptococcus
S	a6927160-7afc-4547-af6d-f929085e0dad	-	10435	7791	6259	1533	6258	5966	3059	2908	292	Both	Linked	1423740|NZ_BAMI01000098.1 Lactobacillus equi DSM 15833 = JCM 10991	Lactobacillaceae
S	a6f9df9d-3aad-4ce8-bc8c-b2308e1c9a97	+	4993	336	1848	1513	3145	2387	4993	2607	538	Both	Linked	1796636|NZ_SLXA01000027.1 Frisingicoccus caecimuris	Lachnospiraceae
S	a7e7f8e8-577d-4533-b6b0-ffe3c9290542	+	12321	675	2025	1351	10296	2302	5137	2836	276	Both	Linked	1335|NZ_UHHR01000001.1 Streptococcus equinus	Streptococcaceae
S	a7e7f8e8-577d-4533-b6b0-ffe3c9290542	+	12321	8366	9907	1542	2414	10188	12300	2113	280	Both	Linked	1335|NZ_UHHR01000001.1 Streptococcus equinus	Streptococcaceae
S	a8163a77-06d8-4c9a-ba98-594881a55103	+	5005	279	1790	1512	3215	2070	4956	2887	279	Both	Linked	1335|NZ_UHFK01000005.1 Streptococcus equinus	Streptococcus
S	a897fdbf-6fdc-45e9-a54e-741bbbe9cf25	+	4055	238	1712	1475	2343	2058	4055	1998	345	Both	Linked	242230|NZ_QICC01000173.1 Eggerthella sinensis	Eggerthellaceae
S	a8fd185f-e259-4fb0-9230-24a974b5daa2	+	5501	1	1424	1424	4077	1699	4569	2871	274	Both	Linked	1335|NZ_UHHR01000001.1 Streptococcus equinus	Streptococcaceae
S	a9adc149-d43c-4cc1-82c8-41aaef18da84	-	6054	5060	3570	1491	3569	3370	544	2827	199	Both	Linked	1267|NZ_UAUL01000001.1 Clostridium ventriculi	Clostridiales
S	aa068bff-d102-440f-96a4-41cc2eb4c3f8	+	11803	5414	6938	1525	4865	7226	10112	2887	287	Both	Linked	1335|NZ_UHFK01000005.1 Streptococcus equinus	Streptococcus
S	aa3034f8-ea1c-4ec1-be41-150ac9e510bb	+	6897	1279	2802	1524	4095	3074	5955	2882	271	Both	Linked	1335|NZ_UHHR01000001.1 Streptococcus equinus	Streptococcus
S	aae84bd9-13b2-4ee4-a1f7-147befca76d5	-	5260	5255	4479	777	4478	4035	1255	2781	443	Both	Linked	1410672|NZ_JHXI01000031.1 Ruminococcus flavefaciens ND2009	Ruminococcaceae
S	ab7924a5-829b-4b65-94df-0f3da1aa4e1f	+	6133	1186	2716	1531	3417	3157	5976	2820	440	Both	Linked	1240771|NZ_AMVU01000006.1 Escherichia coli O104:H4 str. 11-02093	Enterobacteriaceae
S	abe48489-7a60-4c85-b37f-66b3a7fcfcb3	+	2879	2	1418	1417	1461	1703	2876	1174	284	Both	Linked	1335|NZ_UHHR01000001.1 Streptococcus equinus	Streptococcaceae
S	ac1d59fc-2a44-43eb-9abc-b08eaaa87eba	-	6283	4852	3292	1561	3291	3006	133	2874	285	Both	Linked	1335|NZ_LR134292.1 Streptococcus equinus	Streptococcaceae
S	ace27ce7-79b6-4b54-a9f5-863ea9344f9f	-	8216	7887	6364	1524	6363	6088	3220	2869	275	Both	Linked	1335|NZ_UHHR01000001.1 Streptococcus equinus	Streptococcus
S	ad5741bc-1048-4208-a275-14b819e21917	-	8777	2919	1397	1523	1396	1113	3	1111	283	Both	Linked	1335|NZ_UHFK01000005.1 Streptococcus equinus	Streptococcaceae
S	ad89d386-e3fb-4666-8ce6-61d5c024702d	-	11059	5828	4303	1526	4302	4025	1170	2856	277	Both	Linked	1335|NZ_UHHR01000001.1 Streptococcus equinus	Streptococcaceae
S	ad8f90ef-d3a8-4ad6-aae9-c7fbdd71bfbf	-	3907	2607	1097	1511	1096	824	2	823	272	Both	Linked	1335|NZ_UHHR01000001.1 Streptococcus equinus	Streptococcus
S	adb87d93-92af-41e0-ab66-bbaa8fefd929	-	11462	8292	6770	1523	6769	6496	3635	2862	273	Both	Linked	1335|NZ_LR134292.1 Streptococcus equinus	Streptococcaceae
S	ae1addc6-6344-4a98-8c6d-f7b7d67bf5b4	+	3555	503	1946	1444	1609	2490	3539	1050	543	Both	Linked	1122230|NZ_AUMX01000033.1 Methanocorpusculum bavaricum DSM 4179	Methanocorpusculaceae
S	ae478dd1-e4ab-4a71-9f5a-c5fc7289eb71	-	8643	6090	4564	1527	4563	4290	1402	2889	273	Both	Linked	1335|NZ_UHFK01000005.1 Streptococcus equinus	Streptococcaceae
S	b00cc1d0-138b-4d2a-a60c-d8fe5182598f	+	13719	3601	5121	1521	8598	5879	8746	2868	757	Both	Linked	28090|NZ_JAAXYZ010000003.1 Acinetobacter lwoffii	Moraxellaceae
S	b080ff1a-7312-4931-b327-58784368b1c9	+	2662	8	506	499	2156	783	2662	1880	276	Both	Linked	1335|NZ_LR134292.1 Streptococcus equinus	Streptococcus
S	b08c549f-f932-469d-8a3b-e82c18e79be5	+	2278	2	419	418	1859	697	2277	1581	277	Both	Linked	1335|NZ_UHFK01000005.1 Streptococcus equinus	Streptococcus
S	b14c759e-7800-40dc-b857-8b00327668fc	-	2739	2625	1091	1535	1090	811	3	809	279	Both	Linked	1335|NZ_UHHR01000001.1 Streptococcus equinus	Streptococcaceae
S	b218ac9c-3db9-4cdd-b959-bd6aad9745ed	-	7176	7166	5621	1546	5620	5316	2461	2856	304	Both	Linked	1335|NZ_UHHR01000001.1 Streptococcus equinus	Streptococcaceae
S	b244c77c-0f97-48c3-aec2-8be4fa467f3f	+	2683	11	1266	1256	1417	1637	2680	1044	370	Both	Linked	1492|NZ_AP019716.1 Clostridium butyricum	Clostridiaceae
S	b24f8c7e-dc4e-44f6-ade7-91af7be8870f	-	6934	6932	6403	530	6402	6122	3269	2854	280	Both	Linked	1335|NZ_LR134292.1 Streptococcus equinus	Streptococcaceae
S	b2c03bca-78fc-4e22-8b0d-598f25484a84	+	4019	12	1322	1311	2697	1892	4014	2123	569	Both	Linked	154046|NZ_CABLBO010000129.1 Hungatella hathewayi	Clostridiaceae
S	b2df2832-44a3-4d96-85eb-b6219954f95b	+	16926	5595	7118	1524	9808	7394	10243	2850	275	Both	Linked	1335|NZ_UHFK01000005.1 Streptococcus equinus	Firmicutes
S	b34d0a7a-7d82-4baa-b97e-e040adb8ae62	+	4764	779	2330	1552	2434	2613	4758	2146	282	Both	Linked	1335|NZ_UHHR01000001.1 Streptococcus equinus	Streptococcus
S	b3fbb352-e640-4c6d-ba2e-be2d9cb35fed	-	9272	6362	4855	1508	4854	4105	1255	2851	749	Both	Linked	39488|NZ_CYZL01000045.1 Anaerobutyricum hallii	Clostridiales
S	b427b370-4f0c-4246-8ab4-bc464702ca5c	-	12728	2916	1401	1516	1400	1121	1	1121	279	Both	Linked	1335|NZ_LR134292.1 Streptococcus equinus	Streptococcus
S	b428d646-2d03-41f4-b682-a22f8bebfdbf	-	10627	2673	1155	1519	1154	876	7	870	278	Both	Linked	1335|NZ_UHHR01000001.1 Streptococcus equinus	Streptococcus
S	b4b56d51-03ce-41fe-9141-ef92a58f8a8d	-	5111	4656	3222	1435	3221	2912	81	2832	309	Both	Linked	1335|NZ_UHHR01000001.1 Streptococcus equinus	Streptococcaceae
S	b59861ba-02a6-47f1-8581-a36b6d9d2044	-	4354	3462	1971	1492	1970	1481	3	1479	489	Both	Linked	39491|NZ_VSTF01000046.1 [Eubacterium] rectale	Lachnospiraceae
S	b5de8353-8b1d-4747-a271-4dfc2a23c06c	+	7937	2	1127	1126	6810	1534	4587	3054	406	Both	Linked	1718|NZ_CP013991.1 Corynebacterium glutamicum	Corynebacteriaceae
S	b602d35c-6479-452d-a912-69d522102d6a	+	12212	8921	10466	1546	1746	10749	12209	1461	282	Both	Linked	1335|NZ_LR134292.1 Streptococcus equinus	Streptococcus
S	b781c49a-edfc-4b25-b0ec-83185e89bef0	+	3394	6	410	405	2984	1067	3394	2328	656	Both	Linked	46206|NZ_FNZX01000001.1 Pseudobutyrivibrio ruminis	Lachnospiraceae
S	b8228e49-23f7-4e30-895a-f21b7e61ee45	+	2943	2	1208	1207	1735	1828	2943	1116	619	Both	Linked	39488|NZ_QSOE01000320.1 Anaerobutyricum hallii	Lachnospiraceae
S	b8b51403-15ce-496c-b70c-96cc69ab1b5a	+	6226	17	1084	1068	5142	1364	4235	2872	279	Both	Linked	1335|NZ_LR134292.1 Streptococcus equinus	Streptococcus
S	b8b7f072-80f8-4c77-ab96-fc88da5da41e	+	6745	326	1861	1536	4884	2134	4940	2807	272	Both	Linked	1335|NZ_LR134292.1 Streptococcus equinus	Streptococcaceae
S	b8f1bbec-ce0a-423e-a2b1-926634caff95	-	10834	7669	6141	1529	6140	5863	3010	2854	277	Both	Linked	1335|NZ_CP046629.1 Streptococcus equinus	Streptococcaceae
S	b97be20c-9e1b-4eac-9b05-51b583ac18a8	-	1955	1954	1361	594	1360	1092	6	1087	268	Both	Linked	1335|NZ_UHHR01000001.1 Streptococcus equinus	Streptococcus
S	bae45bb5-ce6a-408c-a77d-89ab5e0f330e	-	12270	11755	10219	1537	10218	9940	7054	2887	278	Both	Linked	1335|NZ_LR134292.1 Streptococcus equinus	Streptococcaceae
S	bafa4c92-34bb-4dc8-b189-729e01fcb291	+	3414	531	2072	1542	1342	2355	3412	1058	282	Both	Linked	1335|NZ_UHHR01000001.1 Streptococcus equinus	Streptococcaceae
S	bb158b7b-d394-4552-8c82-0054c13daf20	+	6569	130	1644	1515	4925	1910	4760	2851	265	Both	Linked	1335|NZ_UHHR01000001.1 Streptococcus equinus	Streptococcaceae
S	bc8794e1-c30e-461b-947a-17e92646d236	-	12392	5092	3549	1544	3548	3174	278	2897	374	Both	Linked	1334046|NZ_AYTB01000009.1 Kurthia huakuii LAM0618	Bacillales
S	bc8794e1-c30e-461b-947a-17e92646d236	-	12392	10960	9448	1513	9447	9243	6337	2907	204	Both	Linked	1334046|NZ_AYTB01000009.1 Kurthia huakuii LAM0618	Bacillales
S	bca8b65d-b184-4344-969d-a614ecba1828	+	4825	1309	2841	1533	1984	3121	4808	1688	279	Both	Linked	1335|NZ_UHHR01000001.1 Streptococcus equinus	Streptococcaceae
S	bd414d6a-56ca-49b0-a46d-224ca9d8e65c	+	7385	2627	4163	1537	3222	4444	7294	2851	280	Both	Linked	1335|NZ_LR134292.1 Streptococcus equinus	Streptococcus
S	bdf87adb-98bf-4a03-981e-154586ef3ba6	-	4159	3200	1739	1462	1738	1390	1	1390	348	Both	Linked	1267|NZ_UAUL01000007.1 Clostridium ventriculi	Clostridiales
S	be92a2d1-e24e-4c65-b863-fa142d608267	-	6924	3146	1629	1518	1628	1349	76	1274	279	Both	Linked	1335|NZ_UHHR01000001.1 Streptococcus equinus	Streptococcaceae
S	beb5d6a2-7a6a-44cd-b195-75eafb94b976	+	7043	348	1856	1509	5187	2369	5238	2870	512	Both	Linked	39490|NZ_WKRC01000041.1 Eubacterium ramulus	Eubacteriaceae
S	beee66b7-2767-4cd9-9821-ca3b2a15faf7	+	7703	2637	4168	1532	3535	4445	7325	2881	276	Both	Linked	1335|NZ_UHHR01000001.1 Streptococcus equinus	Streptococcus
S	bf7d378e-40cc-4048-9cca-2c09a5265ced	+	5447	2576	4017	1442	1430	4590	5426	837	572	Both	Linked	634498|NC_013790.1 Methanobrevibacter ruminantium M1	Methanobacteriales
S	bff82f32-149d-4e8d-84f6-0d4899b39351	+	4419	3	1299	1297	3120	1515	4410	2896	215	Both	Linked	876|NZ_FPIW01000126.1 Desulfovibrio desulfuricans	Desulfovibrionaceae
S	c0390ea0-99d5-43f8-9440-66421f736e8f	-	12488	7838	6320	1519	6319	6035	3171	2865	284	Both	Linked	1335|NZ_UHFK01000005.1 Streptococcus equinus	Streptococcaceae
S	c2133d66-abf4-40f2-bf81-88c898e7777b	-	11822	7315	5768	1548	5767	5493	2596	2898	274	Both	Linked	1335|NZ_UHHR01000001.1 Streptococcus equinus	Streptococcus
S	c2157649-e2e5-4dea-859f-7e7eb2b50fa8	-	2285	2283	1595	689	1594	907	8	900	687	Both	Linked	28118|NZ_WKNP01000141.1 Odoribacter splanchnicus	Odoribacteraceae
S	c266d531-54b1-4d36-9012-45fadd48d957	-	3439	3437	2768	670	2767	2493	2	2492	274	Both	Linked	1335|NZ_UHHR01000001.1 Streptococcus equinus	Streptococcus
S	c2aa61aa-7d1b-40ad-ab6b-c33bba2b1a1c	+	9606	6328	7847	1520	1759	8120	9599	1480	272	Both	Linked	1335|NZ_UHFK01000003.1 Streptococcus equinus	Streptococcus
S	c2e4e196-72ac-4ba8-ba78-36b03927c481	+	4887	1	611	611	4276	819	3694	2876	207	Both	Linked	1423740|NZ_BAMI01000098.1 Lactobacillus equi DSM 15833 = JCM 10991	Lactobacillaceae
S	c3376f87-5d97-45e6-8489-d2953d1abfb7	+	3454	4	1387	1384	2067	1658	3444	1787	270	Both	Linked	1335|NZ_UHHR01000001.1 Streptococcus equinus	Streptococcaceae
S	c3b1964b-d4fe-4236-ab1f-3f1467d5210a	+	4397	1770	3303	1534	1094	3580	4397	818	276	Both	Linked	1335|NZ_UHFK01000005.1 Streptococcus equinus	Streptococcaceae
S	c4236694-6c5b-4a33-bf3c-35842772ded3	+	4159	2	1462	1461	2697	2053	4155	2103	590	Both	Linked	39491|NZ_JRFS01000071.1 [Eubacterium] rectale	Lachnospiraceae
S	c46493c4-0bb9-425a-b77c-5aaa3224fb4f	-	12117	10689	9174	1516	9173	8898	6019	2880	275	Both	Linked	1335|NZ_LR134292.1 Streptococcus equinus	Streptococcaceae
S	c495ff13-3ef1-4bb4-9c92-f27377c7a41c	-	5392	3872	2365	1508	2364	2089	8	2082	275	Both	Linked	1335|NZ_UHFK01000005.1 Streptococcus equinus	Streptococcaceae
S	c4df8f81-6ea5-455f-a20c-941b8c354d9b	+	8203	729	2255	1527	5948	2543	5398	2856	287	Both	Linked	1335|NZ_UHHR01000001.1 Streptococcus equinus	Streptococcus
S	c54f0eda-8dfc-45a7-b5ee-edc69c77a926	-	4294	3718	2211	1508	2210	1680	1	1680	530	Both	Linked	1796636|NZ_SLXA01000034.1 Frisingicoccus caecimuris	Lachnospiraceae
S	c5c65968-0d99-4a28-b025-c0790d248215	-	3396	3395	2262	1134	2261	1566	8	1559	695	Both	Linked	1217669|NZ_KB849264.1 Acinetobacter lwoffii NIPH 715	Moraxellaceae
S	c5d490c2-cddc-4bcf-9e68-65e0e9a6f043	+	6445	3670	5185	1516	1260	5535	6439	905	349	Both	Linked	562|NZ_AP023205.1 Escherichia coli	Escherichia
S	c639439d-188b-40d8-a9fb-a1efdf4f1727	-	2315	2315	1734	582	1733	1455	3	1453	278	Both	Linked	1335|NZ_FNYU01000016.1 Streptococcus equinus	Streptococcaceae
S	c69c68ee-877c-4e00-affb-f55f35549060	-	2376	2373	1140	1234	1139	842	4	839	297	Both	Linked	1335|NZ_FODM01000009.1 Streptococcus equinus	Streptococcaceae
S	c755bcbf-131c-4c6d-b387-79e6aa7cd588	-	3334	3004	1463	1542	1462	1249	7	1243	213	Both	Linked	76853|NZ_CP014609.1 Solibacillus silvestris	Planococcaceae
S	c85af266-8880-4576-b161-44d4c7e0608e	-	13677	5630	4116	1515	4115	3838	969	2870	277	Both	Linked	1335|NZ_UHHR01000001.1 Streptococcus equinus	Streptococcus
S	c85af266-8880-4576-b161-44d4c7e0608e	-	13677	13677	13189	489	13188	12909	10036	2874	279	Both	Linked	1335|NZ_UHHR01000001.1 Streptococcus equinus	Streptococcus
S	c87d8357-6e24-4dbd-8f11-38b07de45446	+	6985	10	846	837	6139	1116	4005	2890	269	Both	Linked	1335|NZ_UHHR01000001.1 Streptococcus equinus	Streptococcus
S	c87ed9fb-d4f7-4238-93ab-15ea1c68a5cd	-	3154	3153	1791	1363	1790	1502	93	1410	288	Both	Linked	1280704|NZ_ATWZ01000001.1 Streptococcus equinus SN033	Streptococcaceae
S	c8a1aeb2-e218-4316-b300-d0a251bd08f4	+	8128	1147	2651	1505	5477	2930	5777	2848	278	Both	Linked	1335|NZ_UHHR01000001.1 Streptococcus equinus	Streptococcaceae
S	c8d828ce-ca98-4e8c-9d66-b804f6e9ac14	+	4773	901	2433	1533	2340	2904	4773	1870	470	Both	Linked	1796636|NZ_SLXA01000034.1 Frisingicoccus caecimuris	Lachnospiraceae
S	c915c39d-bda4-46a3-b5d7-91e9f9c78cf1	-	3225	3211	1710	1502	1709	1433	3	1431	276	Both	Linked	1335|NZ_UHHR01000001.1 Streptococcus equinus	Streptococcaceae
S	c9576d27-ea24-4b0c-a352-53cf1bdf891e	+	4151	941	2471	1531	1680	2748	4139	1392	276	Both	Linked	1335|NZ_UHFK01000005.1 Streptococcus equinus	Streptococcus
S	c9de65f1-c1b6-4add-94ec-57de37dd0897	+	6377	827	2376	1550	4001	2648	5523	2876	271	Both	Linked	1335|NZ_UHFK01000005.1 Streptococcus equinus	Streptococcaceae
S	ca0b713f-2eb1-44c6-b2f8-08ffeb5616fb	+	6246	27	1102	1076	5144	1301	4189	2889	198	Both	Linked	1423740|NZ_AZFH01000028.1 Lactobacillus equi DSM 15833 = JCM 10991	Ligilactobacillus
S	ca3a6563-3411-4540-81ee-7b456a3cd96a	+	6800	12	1006	995	5794	1280	4109	2830	273	Both	Linked	1335|NZ_LR134292.1 Streptococcus equinus	Streptococcus
S	ca43b3a7-9834-4245-a787-7ed6af82cba9	-	12513	9105	7570	1536	7569	7291	4425	2867	278	Both	Linked	1335|NZ_UHHR01000001.1 Streptococcus equinus	Streptococcaceae
S	ca6ff77e-b056-4c95-a4a1-9ad4350c3eef	+	6333	1471	2994	1524	3339	3270	6136	2867	275	Both	Linked	1335|NZ_UHHR01000001.1 Streptococcus equinus	Streptococcaceae
S	ca793b94-3341-44e6-9153-155207314d50	+	11633	2803	4326	1524	7307	4593	7514	2922	266	Both	Linked	1335|NZ_LR134282.1 Streptococcus equinus	Streptococcaceae
S	cb6cb083-bb31-457e-b7dc-b80bdaa65ca7	-	7863	6232	4716	1517	4715	4045	1159	2887	670	Both	Linked	1150298|NZ_JAAINQ010000082.1 Fusicatenibacter saccharivorans	Lachnospiraceae
S	cb7fd5ff-638d-44c1-a3d9-2b8fc16d4cb8	-	8879	5597	4078	1520	4077	3805	931	2875	272	Both	Linked	1335|NZ_CP046629.1 Streptococcus equinus	Streptococcaceae
S	cbe9f418-24eb-412b-b713-247fbed300ae	+	9886	1133	2654	1522	7232	2933	5360	2428	278	Both	Linked	1335|NZ_UHFK01000005.1 Streptococcus equinus	Streptococcaceae
S	cc94698d-01ff-4ea5-95ee-73637e297122	-	9641	9395	7866	1530	7865	7590	4714	2877	275	Both	Linked	1335|NZ_UHHR01000001.1 Streptococcus equinus	Streptococcus
S	cdd1121b-bf81-48b6-87ee-648b39e8167c	-	2601	2590	1192	1399	1191	896	12	885	295	Both	Linked	1392007|NZ_AWWH01000162.1 Lactobacillus equi DPC 6820	Ligilactobacillus
S	ce29b453-b656-4e2b-b544-2ac4cf30ca34	-	5754	5204	3712	1493	3711	3395	511	2885	316	Both	Linked	1505|NZ_CENA01000012.1 Paeniclostridium sordellii	Peptostreptococcaceae
S	ce4da3ec-242e-4045-9b37-5ce619e8f9ef	+	11782	2520	4049	1530	7733	4458	7356	2899	408	Both	Linked	1423740|NZ_AZFH01000028.1 Lactobacillus equi DSM 15833 = JCM 10991	Lactobacillaceae
S	d02acf53-0883-489d-a2e8-929702ce0748	-	5418	4048	2553	1496	2552	2281	1	2281	271	Both	Linked	1335|NZ_UHHR01000001.1 Streptococcus equinus	Streptococcaceae
S	d0af22a0-f406-4a81-a8ed-7aee8d41085e	+	6883	555	2068	1514	4815	2564	5436	2873	495	Both	Linked	39491|NZ_JAAISB010000109.1 [Eubacterium] rectale	Lachnospiraceae
S	d14f1489-a30f-42fc-b79b-094faf1255b5	+	2738	4	881	878	1857	1479	2732	1254	597	Both	Linked	28051|NZ_FNUL01000035.1 Lachnospira multipara	Lachnospiraceae
S	d171b7ca-1598-4efd-b692-5206856670d0	-	5450	5446	4939	508	4938	4483	1561	2923	455	Both	Linked	163|NZ_FORI01000024.1 Treponema bryantii	Spirochaetaceae
S	d33335c3-b769-4495-bab4-96afb6b465e7	-	6162	4545	3086	1460	3085	2822	47	2776	263	Both	Linked	1492|NZ_CP030775.1 Clostridium butyricum	Clostridiaceae
S	d4b79eb1-d697-4b13-b738-75f125c9fb0b	-	8116	6339	4819	1521	4818	4536	1660	2877	282	Both	Linked	1335|NZ_LR134292.1 Streptococcus equinus	Streptococcaceae
S	d5636ce2-a342-427a-b2ff-72bd7d896b61	-	3404	2988	1477	1512	1476	1199	3	1197	277	Both	Linked	1335|NZ_LR134292.1 Streptococcus equinus	Streptococcaceae
S	d6c9d681-b255-4f19-adcb-4ce7068074cd	+	2211	2	429	428	1782	712	2176	1465	282	Both	Linked	1335|NZ_UHFK01000005.1 Streptococcus equinus	Streptococcaceae
S	d7241255-6a3a-44b8-88a7-fe8ecbba7634	+	7240	204	1718	1515	5522	1990	4860	2871	271	Both	Linked	1335|NZ_LR134292.1 Streptococcus equinus	Streptococcaceae
S	d77db7f7-eca7-4522-a5f9-a0755348f90d	+	6150	2757	4280	1524	1870	4554	6125	1572	273	Both	Linked	1335|NZ_UHFK01000003.1 Streptococcus equinus	Streptococcaceae
S	d78c22f4-1c50-4613-8fe3-00c971cc53cb	-	3576	3573	2205	1369	2204	1618	10	1609	586	Both	Linked	1469948|NZ_SLUO01000033.1 Kineothrix alysoides	Lachnospiraceae
S	d885512e-bb5a-43f7-9a8d-e83ffcc6b089	+	13992	7554	9094	1541	4898	9368	12249	2882	273	Both	Linked	1335|NZ_UHHR01000001.1 Streptococcus equinus	Streptococcaceae
S	da0b21e3-118e-4940-9c4f-afef2b547de0	+	6019	1	740	740	5279	1018	3898	2881	277	Both	Linked	1335|NZ_UHHR01000001.1 Streptococcus equinus	Streptococcus
S	db8dac34-4f3b-46be-a4ac-cbec828653e0	+	4010	6	1159	1154	2851	1959	4004	2046	799	Both	Linked	46228|NZ_QSQN01000078.1 [Ruminococcus] lactaris	Lachnospiraceae
S	dbc20cd9-50d3-48ae-8050-1ba00841b5de	+	2687	14	1067	1054	1620	1361	2686	1326	293	Both	Linked	1505|NZ_CENA01000012.1 Paeniclostridium sordellii	Firmicutes
S	dbeb5818-68b7-4698-90a7-e31fb195383f	-	5252	5235	4080	1156	4079	3804	937	2868	275	Both	Linked	1335|NZ_UHHR01000001.1 Streptococcus equinus	Streptococcaceae
S	dca1bacb-f7a2-4eab-89bb-146eb9ba2abb	+	5071	1708	3232	1525	1839	3508	5056	1549	275	Both	Linked	1335|NZ_UHFK01000005.1 Streptococcus equinus	Streptococcaceae
S	dd25a644-6e12-48b5-9a37-69efed57946c	+	8765	4547	6086	1540	2679	6366	8764	2399	279	Both	Linked	1335|NZ_UHFK01000005.1 Streptococcus equinus	Streptococcaceae
S	dd8fdda9-49f6-4d6a-9c09-ccee93bb6a59	+	4304	721	2239	1519	2065	NA	NA	NA	NA	16S	Unlinked	642492|NC_015275.1 Cellulosilyticum lentocellum DSM 5427	Firmicutes
S	ded57b72-6cf0-469a-87a2-5a6c1b4b0ecf	+	2564	1	847	847	1717	1101	2555	1455	253	Both	Linked	1583|NZ_CP027565.1 Weissella confusa	Leuconostocaceae
S	df6e52ff-67a4-4aaf-a961-42701fd8529a	+	9123	5542	7074	1533	2049	7347	9122	1776	272	Both	Linked	1335|NZ_UHHR01000001.1 Streptococcus equinus	Streptococcus
S	e0336eeb-053f-4764-acd9-cf963e6f7b74	-	8090	7115	5593	1523	5592	4836	1985	2852	756	Both	Linked	28090|NZ_CP054803.1 Acinetobacter lwoffii	Pseudomonadales
S	e0593c37-6370-46d7-acf8-3988e422bfe2	+	7933	17	1338	1322	6595	1612	4490	2879	273	Both	Linked	1335|NZ_UHFK01000005.1 Streptococcus equinus	Streptococcus
S	e07c8aee-b508-4478-bc2d-e9d20860e4bf	-	16296	7652	6122	1531	6121	5843	2980	2864	278	Both	Linked	1335|NZ_LR134292.1 Streptococcus equinus	Streptococcus
S	e10f2638-9f17-43e5-a125-f3ce6ea90185	+	15412	5790	7332	1543	8080	7602	10455	2854	269	Both	Linked	1335|NZ_UHHR01000001.1 Streptococcus equinus	Streptococcus
S	e12a84ed-e627-46fe-a454-bdab7f61c40f	+	4795	612	2097	1486	2698	2578	4792	2215	480	Both	Linked	290055|NZ_JAAWUX010000018.1 Faecalicatena fissicatena	Clostridiales
S	e131a83d-1902-488f-b043-f02ffeb4bc5d	+	7198	3769	5277	1509	1921	5559	7186	1628	281	Both	Linked	1335|NZ_UHHR01000001.1 Streptococcus equinus	Streptococcaceae
S	e1c76867-f8ab-4c79-a960-3881fe5b3e50	-	7057	7023	5539	1485	5538	5178	2277	2902	360	Both	Linked	1267|NZ_UAUL01000007.1 Clostridium ventriculi	Clostridiales
S	e29c6353-bf8d-4323-b6f3-e8935800394a	+	6825	62	1594	1533	5231	1867	4785	2919	272	Both	Linked	1335|NZ_UHFK01000005.1 Streptococcus equinus	Streptococcus
S	e2bfaf20-a8dd-4fac-96f7-a7337ee5f9c2	-	10089	6103	4583	1521	4582	4302	1461	2842	280	Both	Linked	1335|NZ_UHHR01000001.1 Streptococcus equinus	Streptococcaceae
S	e52bdae0-d1d6-46c1-9b72-72acd19b2484	-	10476	3662	2135	1528	2134	1856	11	1846	278	Both	Linked	1335|NZ_UHFK01000005.1 Streptococcus equinus	Streptococcaceae
S	e5adf370-f23d-44f6-a84c-f9a96e72a9a0	+	10797	3842	5373	1532	5424	5651	8504	2854	277	Both	Linked	1335|NZ_UHHR01000001.1 Streptococcus equinus	Streptococcus
S	e5b7b326-57fb-4322-91d4-6ee9e0287fe5	+	5612	27	1474	1448	4138	1761	4622	2862	286	Both	Linked	1335|NZ_CP046629.1 Streptococcus equinus	Streptococcus
S	e6304a3b-344b-4366-9095-4172391c15f7	-	6875	6427	4922	1506	4921	4647	1774	2874	274	Both	Linked	1335|NZ_UHFK01000005.1 Streptococcus equinus	Streptococcaceae
S	e63471d6-712f-49e0-a501-a9bd59e8d012	-	6286	4810	3307	1504	3306	3006	192	2815	300	Both	Linked	1335|NZ_LR134292.1 Streptococcus equinus	Streptococcaceae
S	e641659b-e29f-4715-9e64-1e19cf4b21b3	-	6514	6506	5626	881	5625	5349	2465	2885	276	Both	Linked	1335|NZ_UHHR01000001.1 Streptococcus equinus	Streptococcaceae
S	e6b07ee6-c84d-4eed-a79b-06ec7b3bf4de	-	14008	6341	4799	1543	4798	4504	1631	2874	294	Both	Linked	1423740|NZ_BAMI01000098.1 Lactobacillus equi DSM 15833 = JCM 10991	Ligilactobacillus
S	e6e729d7-15de-46d1-83d1-134335f62398	-	5530	3712	2158	1555	2157	1879	8	1872	278	Both	Linked	1335|NZ_UHHR01000001.1 Streptococcus equinus	Streptococcaceae
S	e71d1e90-3282-4d1f-917f-929eee28785c	-	16209	8710	7187	1524	7186	6914	4080	2835	272	Both	Linked	1335|NZ_LR134292.1 Streptococcus equinus	Streptococcaceae
S	e75b9ce4-80a3-4849-a0dc-8fdb89a6354a	-	8356	8178	6658	1521	6657	5909	3070	2840	748	Both	Linked	411469|NZ_ACEP01000116.1 Anaerobutyricum hallii DSM 3353	Lachnospiraceae
S	e88e428e-6616-4e70-862a-cf24659dc976	+	5807	3	773	771	5034	1050	3947	2898	276	Both	Linked	59310|NZ_PKIB01000015.1 Streptococcus macedonicus	Streptococcaceae
S	e8c4b301-f576-408d-84dd-087e8aa7dd66	+	4529	695	2235	1541	2294	2512	4529	2018	276	Both	Linked	1335|NZ_UHFK01000005.1 Streptococcus equinus	Streptococcus
S	e8f54e72-21f8-41df-8b29-cf81875c2b96	+	9887	5685	7195	1511	2692	7467	9887	2421	271	Both	Linked	1335|NZ_LR134292.1 Streptococcus equinus	Streptococcus
S	e933cbf5-a9dd-46de-830f-5fcbb47dc000	-	4787	3640	2109	1532	2108	1828	7	1822	280	Both	Linked	1335|NZ_UHHR01000001.1 Streptococcus equinus	Streptococcus
S	e975cbb3-e5c0-49f2-8484-c0b4746d3810	+	12743	4242	5748	1507	6995	6011	8877	2867	262	Both	Linked	1335|NZ_UHHR01000001.1 Streptococcus equinus	Streptococcaceae
S	e975cbb3-e5c0-49f2-8484-c0b4746d3810	+	12743	9974	11508	1535	1235	11779	12742	964	270	Both	Linked	1335|NZ_UHHR01000001.1 Streptococcus equinus	Streptococcaceae
S	ea28d9c2-b158-4b0f-81c1-f5110b39a931	-	5884	4101	2584	1518	2583	2080	2	2079	503	Both	Linked	28051|NZ_FNUL01000035.1 Lachnospira multipara	Lachnospiraceae
S	eb565fee-58da-4669-b96e-0ab21baf6351	-	6376	4016	2489	1528	2488	2213	16	2198	275	Both	Linked	1335|NZ_LR134292.1 Streptococcus equinus	Streptococcaceae
S	eb7c38e3-1d5d-418f-bfce-bd9ed8c48588	-	4247	3627	2098	1530	2097	1817	4	1814	280	Both	Linked	1335|NZ_UHFK01000005.1 Streptococcus equinus	Streptococcaceae
S	ec54c90a-e2c1-40cc-a4af-a9744b359c6d	+	4124	1	832	832	3292	1106	3976	2871	273	Both	Linked	1335|NZ_UHHR01000001.1 Streptococcus equinus	Streptococcus
S	ed27abaa-0c31-4e53-a250-227ab1e9202e	+	7046	1206	2748	1543	4298	3025	5916	2892	276	Both	Linked	1335|NZ_UHFK01000005.1 Streptococcus equinus	Streptococcus
S	ed9b8805-66a7-498d-bedc-b543e086219e	-	5142	3041	1516	1526	1515	1241	5	1237	274	Both	Linked	1335|NZ_UHHR01000001.1 Streptococcus equinus	Streptococcaceae
S	edb36d5c-daf4-428e-82e5-a2721fd29ce9	-	4309	3136	1605	1532	1604	1332	5	1328	272	Both	Linked	1335|NZ_LR134292.1 Streptococcus equinus	Streptococcaceae
S	eddb33c6-046e-444b-8a9b-4c5f22dd5913	-	10224	5832	4308	1525	4307	4031	1152	2880	276	Both	Linked	1335|NZ_UHFK01000005.1 Streptococcus equinus	Streptococcus
S	ee483c94-b7d4-4a2a-b095-3e79ac1c900f	+	4831	2068	3611	1544	1220	3888	4825	938	276	Both	Linked	1335|NZ_LR134292.1 Streptococcus equinus	Streptococcus
S	ef623a77-23fb-43cf-b089-074d603eb683	-	7211	3019	1508	1512	1507	1235	3	1233	272	Both	Linked	1335|NZ_UHFK01000005.1 Streptococcus equinus	Streptococcus
S	f022ec46-701c-4cf4-9377-1ba34f558363	-	3369	2901	1399	1503	1398	1120	3	1118	278	Both	Linked	1335|NZ_UHFK01000005.1 Streptococcus equinus	Streptococcus
S	f046b0b5-b4a9-4e43-9174-a7a8ebe811dd	+	5652	1012	2552	1541	3100	2827	5381	2555	274	Both	Linked	1335|NZ_UHHR01000001.1 Streptococcus equinus	Streptococcaceae
S	f1174719-443c-4ddd-9bc5-fa6a4d6553e7	-	3039	3028	1732	1297	1731	1434	2	1433	297	Both	Linked	1423740|NZ_AZFH01000028.1 Lactobacillus equi DSM 15833 = JCM 10991	Lactobacillaceae
S	f129fbdb-96ae-4ff1-a831-f8fda80e2149	-	3777	3773	2788	986	2787	2505	2	2504	282	Both	Linked	1577792|NZ_JWHR01000136.1 Terrisporobacter othiniensis	Peptostreptococcaceae
S	f166863c-df00-4764-9e6f-431c4acffc18	+	7591	548	2025	1478	5566	2292	5101	2810	266	Both	Linked	1335|NZ_UHHR01000001.1 Streptococcus equinus	Streptococcaceae
S	f2b2496a-5786-4c5f-96be-d25117b7ec84	-	3867	3866	3218	649	3217	3014	95	2920	203	Both	Linked	1423742|NZ_BBAS01000028.1 Lactobacillus equigenerosi DSM 18793 = JCM 14505	Limosilactobacillus
S	f2b9b5b7-d5d0-4428-9c8b-e60e4c10f817	+	9426	231	1775	1545	7651	2048	4928	2881	272	Both	Linked	1280690|NZ_AUJD01000005.1 Streptococcus equinus B315	Streptococcaceae
S	f437e8ec-3657-4976-be1b-c20919de5351	+	3344	593	2125	1533	1219	2405	3342	938	279	Both	Linked	1335|NZ_UHFK01000005.1 Streptococcus equinus	Streptococcaceae
S	f4f70d8d-79d8-49e9-ba2c-0d05d8d426e9	-	4409	2896	1367	1530	1366	1087	1	1087	279	Both	Linked	1335|NZ_UHFK01000005.1 Streptococcus equinus	Streptococcaceae
S	f5c39948-dfc8-4696-8ebe-16b12309861b	+	4718	3	407	405	4311	1098	3912	2815	690	Both	Linked	28090|NZ_CP046296.1 Acinetobacter lwoffii	Moraxellaceae
S	f5ebbb0c-ebbe-4da8-b410-038e918247fd	+	2606	1	962	962	1644	1544	2574	1031	581	Both	Linked	294671|NZ_FOTL01000013.1 Methanobrevibacter olleyae	Methanobacteriaceae
S	f6073824-6cd7-44d8-9e15-80c9b2d95c30	+	6647	484	2013	1530	4634	2052	4836	2785	38	Both	Linked	1335|NZ_UHHR01000001.1 Streptococcus equinus	Streptococcaceae
S	f6faf463-70ae-432a-9e17-dd6df7fc3ddb	-	17030	17013	15744	1270	15743	15003	12158	2846	740	Both	Linked	28090|NZ_JAAXYZ010000003.1 Acinetobacter lwoffii	Moraxellaceae
S	f8c6cc7a-1d5d-4ca8-a2f6-a78be8485c42	-	4862	2657	1174	1484	1173	892	9	884	281	Both	Linked	1505|NZ_CENA01000012.1 Paeniclostridium sordellii	Clostridiales
S	f97de3dd-b1c1-466a-9b63-5df7f2f249ba	-	7123	3271	1802	1470	1801	1604	2	1603	197	Both	Linked	1505|NZ_CENA01000012.1 Paeniclostridium sordellii	Clostridiales
S	f9f79430-e288-4bb1-885f-06ac3a6c0cf3	+	2994	1	1234	1234	1760	1524	2985	1462	289	Both	Linked	1335|NZ_UHHR01000001.1 Streptococcus equinus	Streptococcaceae
S	faa3486a-b5c3-457d-a05b-8c48a1329b95	-	6525	4240	2713	1528	2712	2438	5	2434	274	Both	Linked	1335|NZ_LR134292.1 Streptococcus equinus	Streptococcaceae
S	fabc540d-0a66-4147-85d1-12f1b2012d93	-	3330	3278	1754	1525	1753	1476	11	1466	277	Both	Linked	1335|NZ_UHHR01000001.1 Streptococcus equinus	Streptococcus
S	fae18c87-8f43-4cca-87a2-5486bc675d51	+	8525	1257	2790	1534	5735	3061	5935	2875	270	Both	Linked	1335|NZ_LR134292.1 Streptococcus equinus	Streptococcaceae
S	faf0fbcf-6f14-420c-b9d9-6c6672aa206a	-	6554	3362	1838	1525	1837	1559	14	1546	278	Both	Linked	1335|NZ_UHFK01000005.1 Streptococcus equinus	Streptococcus
S	fb5711eb-70af-4969-a15c-7a045b4b29b2	+	6463	2699	4235	1537	2228	4510	6457	1948	274	Both	Linked	1335|NZ_LR134292.1 Streptococcus equinus	Streptococcus
S	fb67ef47-a5fd-4937-ac71-2ad8c388c6a5	-	2562	2549	1871	679	1870	1275	4	1272	595	Both	Linked	410072|NZ_JAAION010000085.1 Coprococcus comes	Lachnospiraceae
S	fb6c142f-028a-4157-ac99-0244ab3a6405	+	8904	804	2336	1533	6568	2633	5516	2884	296	Both	Linked	1423740|NZ_BAMI01000098.1 Lactobacillus equi DSM 15833 = JCM 10991	Ligilactobacillus
S	fb8a39ed-4700-4206-9102-b57d79928975	-	5103	4166	2648	1519	2647	1658	1	1658	989	Both	Linked	1073375|NZ_KI669416.1 [Ruminococcus] gnavus CC55_001C	Firmicutes
S	fc2a6ddd-322f-4ddd-9c4e-47847a2bcdb5	-	2763	2763	2118	646	2117	1825	72	1754	292	Both	Linked	1335|NZ_UHHR01000001.1 Streptococcus equinus	Streptococcaceae
S	fc515dab-cba5-46e7-8a30-122a186be4c0	-	10509	10398	8869	1530	8868	8591	5705	2887	277	Both	Linked	1335|NZ_UHFK01000005.1 Streptococcus equinus	Streptococcus
S	fcd94286-34ac-4d2c-b22c-bdcb72593e44	-	4759	4758	3855	904	3854	3581	685	2897	273	Both	Linked	1335|NZ_UHFK01000005.1 Streptococcus equinus	Streptococcus
S	fd06f507-946c-4cc1-b466-a1209c4ed272	+	17404	13808	15351	1544	2053	15624	17403	1780	272	Both	Linked	1335|NZ_UHHR01000001.1 Streptococcus equinus	Streptococcaceae
S	fdd72084-48f8-4e04-8aa5-e65dc1e77b37	+	10525	6055	7563	1509	2962	7848	10522	2675	284	Both	Linked	1335|NZ_UHHR01000001.1 Streptococcus equinus	Streptococcaceae
S	fe9db1b6-e9e2-4bbd-9f50-d81730780092	-	4856	4804	3303	1502	3302	3036	164	2873	266	Both	Linked	1335|NZ_UHHR01000001.1 Streptococcus equinus	Streptococcaceae
S	fec7c17e-fd9a-4fd8-991f-ea706ebd9407	-	9564	7613	6106	1508	6105	5827	2942	2886	278	Both	Linked	1335|NZ_UHHR01000001.1 Streptococcus equinus	Streptococcaceae
S	ff7a5d7e-a7c1-47df-b1f9-2034cca4565b	+	7509	1123	2640	1518	4869	3443	6280	2838	802	Both	Linked	410072|NZ_JAAIOL010000048.1 Coprococcus comes	Lachnospiraceae
S	ff7b5a32-693e-4267-a82f-d7b23cd2a2b8	-	4465	4459	3526	934	3525	2760	15	2746	765	Both	Linked	649762|NZ_WMBC01000031.1 Blautia luti DSM 14534	Lachnospiraceae

## Sheet: Table S6
Table S6. Overview of rRNA status in complete genomes of genus Cellulosilyticum and Anaerocolumna
GenBank assembly accession	Organism name	Strain name	Assembly level	rRNA status
GCA_009931695.1	Anaerocolumna sp.	CBA3638	Complete Genome	Linked
GCA_014218335.1	Anaerocolumna cellulosilytica	SN021	Complete Genome	Linked
GCA_014218355.1	Anaerocolumna sp.	CTTW	Complete Genome	Linked
GCA_000178835.2	Cellulosilyticum lentocellum	DSM 5427	Complete Genome	Mixed (Linked and Unlinked)
GCA_003990395.1	Cellulosilyticum sp.	WCF-2	Complete Genome	Mixed (Linked and Unlinked)

## Sheet: Table S6_1
Table S6_1 Barrnap v. 0.9 results and ITS lengths in GCA_009931695.1
GenBank sequence	rRNA start	rRNA end	Read orientation	rRNA	ITS length	rRNA status
CP048000.1	619953	617056	-	Name=23S_rRNA;product=23S ribosomal RNA	885	Linked
CP048000.1	620440	620343	-	Name=5S_rRNA;product=5S ribosomal RNA
CP048000.1	622280	620839	-	Name=16S_rRNA;product=16S ribosomal RNA
CP048000.1	625990	623036	-	Name=23S_rRNA;product=23S ribosomal RNA	1034	Linked
CP048000.1	626479	626382	-	Name=5S_rRNA;product=5S ribosomal RNA
CP048000.1	628465	627025	-	Name=16S_rRNA;product=16S ribosomal RNA
CP048000.1	738230	735274	-	Name=23S_rRNA;product=23S ribosomal RNA	1038	Linked
CP048000.1	738886	738789	-	Name=5S_rRNA;product=5S ribosomal RNA
CP048000.1	740710	739269	-	Name=16S_rRNA;product=16S ribosomal RNA
CP048000.1	1105752	1102798	-	Name=23S_rRNA;product=23S ribosomal RNA	831	Linked
CP048000.1	1106185	1106088	-	Name=5S_rRNA;product=5S ribosomal RNA
CP048000.1	1108024	1106584	-	Name=16S_rRNA;product=16S ribosomal RNA
CP048000.1	1202392	1199493	-	Name=23S_rRNA;product=23S ribosomal RNA	897	Linked
CP048000.1	1202907	1202810	-	Name=5S_rRNA;product=5S ribosomal RNA
CP048000.1	1204730	1203290	-	Name=16S_rRNA;product=16S ribosomal RNA
CP048000.1	1874565	1873125	+	Name=16S_rRNA;product=16S ribosomal RNA	1097	Linked
CP048000.1	1875174	1875271	+	Name=5S_rRNA;product=5S ribosomal RNA
CP048000.1	1875663	1878617	+	Name=23S_rRNA;product=23S ribosomal RNA
CP048000.1	4169258	4166305	-	Name=23S_rRNA;product=23S ribosomal RNA	1150	Linked
CP048000.1	4169914	4169817	-	Name=5S_rRNA;product=5S ribosomal RNA
CP048000.1	4171850	4170409	-	Name=16S_rRNA;product=16S ribosomal RNA

## Sheet: Table S6_2
Table S6_2 Barrnap v. 0.9 results and ITS lengths in GCA_014218335.1
GenBank sequence	rRNA start	rRNA end	Read orientation	rRNA	ITS length	rRNA status
AP023367.1	11884	13411	+	Name=16S_rRNA;product=16S ribosomal RNA	696	Linked
AP023367.1	13590	13686	+	Name=5S_rRNA;product=5S ribosomal RNA
AP023367.1	14108	17017	+	Name=23S_rRNA;product=23S ribosomal RNA
AP023367.1	803972	805499	+	Name=16S_rRNA;product=16S ribosomal RNA	503	Linked
AP023367.1	805586	805682	+	Name=5S_rRNA;product=5S ribosomal RNA
AP023367.1	806003	808912	+	Name=23S_rRNA;product=23S ribosomal RNA
AP023367.1	3774480	3771571	-	Name=23S_rRNA;product=23S ribosomal RNA	714	Linked
AP023367.1	3775109	3775013	-	Name=5S_rRNA;product=5S ribosomal RNA
AP023367.1	3776722	3775195	-	Name=16S_rRNA;product=16S ribosomal RNA
AP023367.1	4824919	4822010	-	Name=23S_rRNA;product=23S ribosomal RNA	503	Linked
AP023367.1	4825336	4825240	-	Name=5S_rRNA;product=5S ribosomal RNA
AP023367.1	4826950	4825423	-	Name=16S_rRNA;product=16S ribosomal RNA
AP023367.1	5017438	5014529	-	Name=23S_rRNA;product=23S ribosomal RNA	719	Linked
AP023367.1	5018071	5017975	-	Name=5S_rRNA;product=5S ribosomal RNA
AP023367.1	5019685	5018158	-	Name=16S_rRNA;product=16S ribosomal RNA
AP023367.1	5267157	5264248	-	Name=23S_rRNA;product=23S ribosomal RNA	646	Linked
AP023367.1	5267607	5267511	-	Name=5S_rRNA;product=5S ribosomal RNA
AP023367.1	5269331	5267804	-	Name=16S_rRNA;product=16S ribosomal RNA

## Sheet: Table S6_3
Table S6_3 Barrnap v. 0.9 results and ITS lengths in GCA_014218355.1
GenBank sequence	rRNA start	rRNA end	Read orientation	rRNA	ITS length	rRNA status
AP023368.1	11302	12832	+	Name=16S_rRNA;product=16S ribosomal RNA	697	Linked
AP023368.1	13038	13136	+	Name=5S_rRNA;product=5S ribosomal RNA
AP023368.1	13530	16440	+	Name=23S_rRNA;product=23S ribosomal RNA
AP023368.1	113506	115036	+	Name=16S_rRNA;product=16S ribosomal RNA	614	Linked
AP023368.1	115252	115350	+	Name=5S_rRNA;product=5S ribosomal RNA
AP023368.1	115651	118561	+	Name=23S_rRNA;product=23S ribosomal RNA
AP023368.1	497406	498936	+	Name=16S_rRNA;product=16S ribosomal RNA	693	Linked
AP023368.1	499002	499100	+	Name=5S_rRNA;product=5S ribosomal RNA
AP023368.1	499630	502540	+	Name=23S_rRNA;product=23S ribosomal RNA
AP023368.1	609979	611508	+	Name=16S_rRNA;product=16S ribosomal RNA	642	Linked
AP023368.1	611724	611822	+	Name=5S_rRNA;product=5S ribosomal RNA
AP023368.1	612151	615059	+	Name=23S_rRNA;product=23S ribosomal RNA
AP023368.1	3903630	3900720	-	Name=23S_rRNA;product=23S ribosomal RNA	740	Linked
AP023368.1	3904154	3904056	-	Name=5S_rRNA;product=5S ribosomal RNA
AP023368.1	3905901	3904371	-	Name=16S_rRNA;product=16S ribosomal RNA
AP023368.1	4777715	4774805	-	Name=23S_rRNA;product=23S ribosomal RNA	543	Linked
AP023368.1	4778193	4778095	-	Name=5S_rRNA;product=5S ribosomal RNA
AP023368.1	4779788	4778259	-	Name=16S_rRNA;product=16S ribosomal RNA

## Sheet: Table S6_4
Table S6_4 Barrnap v. 0.9 results and ITS lengths in GCA_000178835.2
GenBank sequence	rRNA start	rRNA end	Read orientation	rRNA	ITS length	rRNA status
CP002582.1	10454	11974	+	Name=16S_rRNA;product=16S ribosomal RNA	539	Linked
CP002582.1	12514	15411	+	Name=23S_rRNA;product=23S ribosomal RNA
CP002582.1	46240	47760	+	Name=16S_rRNA;product=16S ribosomal RNA	21294	Unlinked
CP002582.1	69055	71961	+	Name=23S_rRNA;product=23S ribosomal RNA
CP002582.1	76843	78364	+	Name=16S_rRNA;product=16S ribosomal RNA	560	Linked
CP002582.1	78925	81826	+	Name=23S_rRNA;product=23S ribosomal RNA
CP002582.1	84397	85922	+	Name=16S_rRNA;product=16S ribosomal RNA	560	Linked
CP002582.1	86483	89383	+	Name=23S_rRNA;product=23S ribosomal RNA
CP002582.1	96772	96881	+	Name=5S_rRNA;product=5S ribosomal RNA
CP002582.1	141504	143026	+	Name=16S_rRNA;product=16S ribosomal RNA	609	Linked
CP002582.1	143636	146535	+	Name=23S_rRNA;product=23S ribosomal RNA
CP002582.1	150984	151082	+	Name=5S_rRNA;product=5S ribosomal RNA
CP002582.1	151624	153153	+	Name=16S_rRNA;product=16S ribosomal RNA	615	Linked
CP002582.1	153769	156668	+	Name=23S_rRNA;product=23S ribosomal RNA
CP002582.1	422556	424078	+	Name=16S_rRNA;product=16S ribosomal RNA	113909	Unlinked
CP002582.1	537988	540887	+	Name=23S_rRNA;product=23S ribosomal RNA
CP002582.1	571989	573512	+	Name=16S_rRNA;product=16S ribosomal RNA	559	Linked
CP002582.1	574072	576972	+	Name=23S_rRNA;product=23S ribosomal RNA
CP002582.1	602283	603805	+	Name=16S_rRNA;product=16S ribosomal RNA	11279	Unlinked
CP002582.1	615085	617984	+	Name=23S_rRNA;product=23S ribosomal RNA
CP002582.1	1229189	1230711	+	Name=16S_rRNA;product=16S ribosomal RNA	668	Linked
CP002582.1	1231380	1234279	+	Name=23S_rRNA;product=23S ribosomal RNA
CP002582.1	3256964	3254064	-	Name=23S_rRNA;product=23S ribosomal RNA	Uncoupled	Unlinked
CP002582.1	3623565	3620666	-	Name=23S_rRNA;product=23S ribosomal RNA	668	Linked
CP002582.1	3625756	3624234	-	Name=16S_rRNA;product=16S ribosomal RNA

[truncated: 2 more sheets: Table S6_5, Table S7]
